# Supplementary material for: Frequent mutation of the FOXA1 untranslated region in prostate cancer
Source: Commun Biol. 2018 Aug 24;1:122. doi: 10.1038/s42003-018-0128-1 (PMC6123809; doi:10.1038/s42003-018-0128-1)
Supplement: Supplementary file 3 — Supplementary Dataset 1 [file 42003_2018_128_MOESM3_ESM.xlsx]

## Sheet: Supplementary Data 1
Supplementary Data 1: All 712 metastatic prostate cancer cfDNA samples analyzed as part of this study. Sequencing coverage, circulating tumor DNA fraction, and somatic mutation count is shown for every sample.
Study ID	cfDNA yield (ng / mL plasma)	ctDNA%	Median coverage	Total somatic mutations	Coding region mutations	5'-UTR mutations	3'-UTR mutations	FOXA1 CDS mutations	FOXA1 3'-UTR mutations
PC-001-1st	1.5	0	333	0	0	0	0	0	0
PC-001-2nd	22.8	0	647	0	0	0	0	0	0
PC-002-1st	3.0	0	349	0	0	0	0	0	0
PC-003-1st	1.5	6	355	2	2	0	0	0	0
PC-003-2nd	4.6	0	763	0	0	0	0	0	0
PC-003-3rd	3.0	13	561	2	1	0	0	0	0
PC-004-1st	3.5	8	547	1	0	0	0	0	0
PC-004-2nd	35.9	13	1028	2	1	0	0	0	0
PC-004-3rd	342.9	49	810	3	1	0	1	0	0
PC-005-1st	7.0	0	586	0	0	0	0	0	0
PC-005-2nd	12.3	0	735	0	0	0	0	0	0
PC-006-1st	15.3	5	938	2	1	0	0	0	0
PC-007-1st	21.8	0	540	0	0	0	0	0	0
PC-007-2nd	14.6	0	733	0	0	0	0	0	0
PC-007-3rd	8.8	0	908	0	0	0	0	0	0
PC-008-1st	13.0	4	764	1	1	0	0	0	0
PC-009-1st	7.2	0	718	0	0	0	0	0	0
PC-009-2nd	9.8	0	361	0	0	0	0	0	0
PC-009-3rd	107.3	19	709	5	1	0	1	0	1
PC-010-1st	46.1	0	496	0	0	0	0	0	0
PC-010-2nd	91.0	0	132	0	0	0	0	0	0
PC-011-1st	42.7	0	748	0	0	0	0	0	0
PC-012-1st	7.0	6	705	3	3	0	0	0	0
PC-012-2nd	8.7	0	653	0	0	0	0	0	0
PC-013-1st	5.4	0	649	0	0	0	0	0	0
PC-013-2nd	6.1	0	417	0	0	0	0	0	0
PC-014-1st	2.5	0	511	0	0	0	0	0	0
PC-014-2nd	11.8	0	484	0	0	0	0	0	0
PC-014-3rd	13.9	0	856	0	0	0	0	0	0
PC-015-1st	9.4	35	587	6	2	0	2	0	1
PC-015-2nd	13.2	2	508	1	1	0	0	0	0
PC-015-3rd	85.4	68	823	6	2	0	2	0	1
PC-016-1st	6.6	0	822	0	0	0	0	0	0
PC-017-1st	3.3	0	628	0	0	0	0	0	0
PC-017-2nd	20.5	0	725	0	0	0	0	0	0
PC-018-1st	127.0	52	723	5	4	0	0	0	0
PC-018-2nd	144.0	63	640	5	4	0	0	0	0
PC-018-3rd	712.0	82	804	6	5	0	0	0	0
PC-019-1st	6.4	0	660	0	0	0	0	0	0
PC-019-2nd	6.3	0	612	0	0	0	0	0	0
PC-020-1st	13.0	50	835	18	2	0	12	0	0
PC-020-2nd	16.7	3	744	1	1	0	0	0	0
PC-020-3rd	20.9	14	705	3	1	0	1	0	1
PC-021-1st	6.5	0	792	0	0	0	0	0	0
PC-021-2nd	15.1	0	611	0	0	0	0	0	0
PC-022-1st	5.9	3	435	1	1	0	0	0	0
PC-023-1st	5.8	0	735	0	0	0	0	0	0
PC-024-1st	12.4	0	588	0	0	0	0	0	0
PC-025-1st	8.3	0	575	0	0	0	0	0	0
PC-025-2nd	19.3	0	1032	0	0	0	0	0	0
PC-026-1st	6.6	53	596	6	3	0	2	1	1
PC-027-1st	10.2	17	729	2	2	0	0	0	0
PC-027-2nd	6.7	0	533	0	0	0	0	0	0
PC-027-3rd	6.4	0	451	0	0	0	0	0	0
PC-028-1st	14.3	25	702	4	4	0	0	0	0
PC-028-2nd	21.3	0	981	0	0	0	0	0	0
PC-029-1st	6.1	0	729	0	0	0	0	0	0
PC-029-2nd	5.1	0	465	0	0	0	0	0	0
PC-030-1st	175.0	89	680	5	4	0	0	0	0
PC-030-2nd	80.9	71	945	7	4	1	1	0	0
PC-030-3rd	128.0	64	968	5	2	1	1	0	1
PC-031-1st	6.3	7	494	3	2	0	1	0	0
PC-031-2nd	8.4	0	648	0	0	0	0	0	0
PC-031-3rd	11.7	0	671	0	0	0	0	0	0
PC-032-1st	5.5	0	689	0	0	0	0	0	0
PC-032-2nd	25.9	0	1044	0	0	0	0	0	0
PC-032-3rd	21.9	0	769	0	0	0	0	0	0
PC-033-1st	22.8	30	693	2	2	0	0	0	0
PC-033-2nd	10.7	12	757	2	2	0	0	0	0
PC-034-1st	3.2	0	888	0	0	0	0	0	0
PC-034-2nd	13.4	10	695	4	3	0	0	0	0
PC-034-3rd	178.8	29	317	4	3	0	0	0	0
PC-035-1st	103.0	45	695	1	1	0	0	0	0
PC-035-2nd	25.5	31	1035	11	9	0	0	0	0
PC-036-1st	5.6	0	690	0	0	0	0	0	0
PC-036-2nd	10.1	0	664	0	0	0	0	0	0
PC-036-3rd	14.5	0	627	0	0	0	0	0	0
PC-037-1st	38.0	41	756	5	2	1	1	0	0
PC-037-2nd	22.0	0	584	0	0	0	0	0	0
PC-037-3rd	89.8	25	704	5	2	1	1	0	0
PC-038-1st	3.0	0	527	0	0	0	0	0	0
PC-039-1st	10.9	16	721	2	1	0	0	0	0
PC-039-2nd	15.4	11	1387	2	1	0	0	0	0
PC-040-1st	14.7	0	719	0	0	0	0	0	0
PC-041-1st	6.5	0	423	0	0	0	0	0	0
PC-041-2nd	13.3	0	430	0	0	0	0	0	0
PC-042-1st	7.4	10	545	2	1	0	1	0	0
PC-042-2nd	18.7	2	1017	1	1	0	0	0	0
PC-043-1st	11.8	35	581	2	1	0	1	0	1
PC-044-1st	12.4	42	696	5	3	0	0	0	0
PC-044-2nd	5.9	0	664	0	0	0	0	0	0
PC-044-3rd	10.2	0	564	0	0	0	0	0	0
PC-045-1st	4.8	6	804	1	1	0	0	0	0
PC-045-2nd	5.7	4	540	1	1	0	0	0	0
PC-046-1st	35.2	74	739	6	3	0	1	0	0
PC-046-2nd	15.5	71	1037	5	3	0	1	0	0
PC-046-3rd	115.0	77	1026	4	2	0	1	0	0
PC-047-1st	13.5	0	394	0	0	0	0	0	0
PC-048-1st	1600.0	76	1041	7	4	0	0	0	0
PC-049-1st	8.4	4	590	1	1	0	0	0	0
PC-050-1st	26.9	0	592	0	0	0	0	0	0
PC-051-1st	18.8	28	562	5	4	0	0	0	0
PC-051-2nd	7.2	2	586	1	1	0	0	0	0
PC-051-3rd	42.7	10	996	5	4	0	1	0	0
PC-052-1st	20.3	63	291	3	2	0	0	1	0
PC-052-2nd	10.6	0	482	0	0	0	0	0	0
PC-052-3rd	15.6	10	769	3	2	0	0	1	0
PC-053-1st	8.5	4	626	1	1	0	0	0	0
PC-054-1st	6.3	4	739	1	0	0	0	0	0
PC-054-2nd	9.0	0	924	0	0	0	0	0	0
PC-055-1st	76.0	32	756	3	1	0	0	1	0
PC-055-2nd	102.0	6	1056	3	1	0	0	1	0
PC-055-3rd	149.0	21	961	2	1	0	0	1	0
PC-056-1st	15.4	6	426	1	1	0	0	0	0
PC-056-2nd	8.0	8	614	1	1	0	0	0	0
PC-056-3rd	13.3	9	963	1	1	0	0	0	0
PC-057-1st	10.1	0	880	0	0	0	0	0	0
PC-057-2nd	19.7	4	665	1	0	0	0	0	0
PC-057-3rd	38.2	3	683	1	1	0	0	0	0
PC-058-1st	10.4	47	562	3	3	0	0	0	0
PC-059-1st	43.8	76	579	11	7	0	2	0	0
PC-060-1st	5.3	0	690	0	0	0	0	0	0
PC-060-2nd	8.8	0	517	0	0	0	0	0	0
PC-060-3rd	10.0	0	549	0	0	0	0	0	0
PC-061-1st	9.6	0	229	0	0	0	0	0	0
PC-061-2nd	15.3	0	984	0	0	0	0	0	0
PC-062-1st	17.8	16	639	1	0	0	0	0	0
PC-062-2nd	31.4	5	657	1	0	0	0	0	0
PC-063-1st	8.4	0	680	0	0	0	0	0	0
PC-064-1st	10.0	0	723	0	0	0	0	0	0
PC-065-1st	14.8	0	802	0	0	0	0	0	0
PC-065-2nd	27.1	0	497	0	0	0	0	0	0
PC-066-1st	7.3	0	604	0	0	0	0	0	0
PC-066-2nd	9.8	0	615	0	0	0	0	0	0
PC-066-3rd	16.7	0	352	0	0	0	0	0	0
PC-067-1st	14.0	37	663	6	5	0	1	1	0
PC-067-2nd	5.4	9	551	1	1	0	0	0	0
PC-067-3rd	12.0	10	726	6	5	0	1	1	0
PC-068-1st	13.0	33	198	3	2	0	0	0	0
PC-068-2nd	13.0	4	661	1	1	0	0	0	0
PC-068-3rd	28.2	20	751	4	2	0	0	0	0
PC-069-1st	17.0	3	1328	1	1	0	0	0	0
PC-069-2nd	8.9	0	957	0	0	0	0	0	0
PC-069-3rd	19.2	3	869	2	2	0	0	1	0
PC-070-1st	9.3	0	749	0	0	0	0	0	0
PC-070-2nd	9.2	0	709	0	0	0	0	0	0
PC-070-3rd	23.9	0	966	0	0	0	0	0	0
PC-071-1st	27.1	60	924	5	3	0	0	0	0
PC-072-1st	64.6	43	881	8	6	0	1	1	0
PC-073-1st	6.1	6	618	1	0	0	0	0	0
PC-074-1st	16.8	8	837	1	0	0	0	0	0
PC-074-2nd	25.7	35	863	2	0	0	1	0	1
PC-075-1st	22.1	14	1277	4	4	0	0	0	0
PC-075-2nd	19.9	0	912	0	0	0	0	0	0
PC-076-1st	15.8	19	853	3	3	0	0	2	0
PC-076-2nd	9.1	0	646	0	0	0	0	0	0
PC-076-3rd	12.6	4	1004	3	3	0	0	2	0
PC-077-1st	71.0	60	853	2	2	0	0	0	0
PC-077-2nd	7.7	6	549	2	2	0	0	0	0
PC-077-3rd	9.3	2	694	1	1	0	0	0	0
PC-078-1st	27.6	0	760	0	0	0	0	0	0
PC-079-1st	5.5	0	612	0	0	0	0	0	0
PC-080-1st	10.4	18	656	1	1	0	0	0	0
PC-080-2nd	8.7	0	532	0	0	0	0	0	0
PC-081-1st	101.4	4	945	2	2	0	0	0	0
PC-081-2nd	68.9	0	770	0	0	0	0	0	0
PC-081-3rd	29.4	0	641	0	0	0	0	0	0
PC-082-1st	10.5	0	437	0	0	0	0	0	0
PC-082-2nd	7.2	0	569	0	0	0	0	0	0
PC-083-1st	16.9	8	442	1	1	0	0	0	0
PC-083-2nd	21.2	28	687	3	1	0	1	0	0
PC-084-1st	5.4	0	723	0	0	0	0	0	0
PC-085-1st	87.2	86	1354	5	3	0	0	0	0
PC-086-1st	18.2	10	900	2	2	0	0	0	0
PC-086-2nd	16.1	11	541	1	1	0	0	0	0
PC-086-3rd	15.8	19	810	1	1	0	0	0	0
PC-087-1st	13.3	17	760	5	5	0	0	1	0
PC-087-2nd	24.0	0	549	0	0	0	0	0	0
PC-088-1st	27.5	19	818	3	1	0	1	0	0
PC-089-1st	14.3	3	655	1	1	0	0	0	0
PC-089-2nd	13.0	15	1116	2	1	0	0	0	0
PC-089-3rd	115.0	38	713	2	1	0	0	0	0
PC-090-1st	20.4	0	587	0	0	0	0	0	0
PC-091-1st	9.2	0	484	0	0	0	0	0	0
PC-091-2nd	7.1	0	419	0	0	0	0	0	0
PC-092-1st	92.5	89	918	4	2	0	0	1	0
PC-092-2nd	21.4	65	644	8	6	0	0	1	0
PC-093-1st	13.0	59	1035	3	1	1	0	0	0
PC-093-2nd	14.2	43	645	2	0	1	0	0	0
PC-094-1st	230.4	82	933	5	2	0	1	0	1
PC-094-2nd	23.9	20	505	2	1	0	0	0	0
PC-095-1st	16.3	0	721	0	0	0	0	0	0
PC-095-2nd	8.8	0	587	0	0	0	0	0	0
PC-095-3rd	9.9	0	489	0	0	0	0	0	0
PC-096-1st	11.7	3	517	1	1	0	0	0	0
PC-096-2nd	9.2	0	593	0	0	0	0	0	0
PC-097-1st	12.6	0	659	0	0	0	0	0	0
PC-097-2nd	12.7	0	492	0	0	0	0	0	0
PC-097-3rd	19.0	2	948	1	1	0	0	0	0
PC-098-1st	59.7	43	1130	53	22	2	8	0	0
PC-098-2nd	91.1	38	903	55	23	2	9	0	0
PC-099-1st	74.7	44	1027	8	6	1	0	0	0
PC-099-2nd	54.0	44	868	6	5	0	0	0	0
PC-099-3rd	103.0	70	640	8	7	0	0	0	0
PC-100-1st	28.4	0	936	0	0	0	0	0	0
PC-101-1st	5.9	0	625	0	0	0	0	0	0
PC-102-1st	11.7	25	437	3	2	0	0	0	0
PC-103-1st	16.2	0	931	0	0	0	0	0	0
PC-104-1st	11.0	3	621	2	1	0	0	0	0
PC-104-2nd	11.3	10	490	2	1	0	0	0	0
PC-104-3rd	64.6	27	574	1	1	0	0	0	0
PC-105-1st	10.1	0	600	0	0	0	0	0	0
PC-106-1st	17.4	0	793	0	0	0	0	0	0
PC-106-2nd	9.2	0	1168	0	0	0	0	0	0
PC-106-3rd	7.2	0	1230	0	0	0	0	0	0
PC-107-1st	7.2	0	565	0	0	0	0	0	0
PC-108-1st	10.8	4	730	1	1	0	0	0	0
PC-109-1st	35.3	70	892	3	3	0	0	1	0
PC-109-2nd	210.0	73	712	3	3	0	0	1	0
PC-110-1st	15.6	42	772	3	2	1	0	0	0
PC-110-2nd	21.5	7	818	2	2	0	0	0	0
PC-110-3rd	41.1	59	729	3	2	1	0	0	0
PC-111-1st	258.0	44	1033	1	0	0	1	0	1
PC-112-1st	72.8	8	708	1	1	0	0	0	0
PC-112-2nd	106.0	46	716	1	1	0	0	0	0
PC-113-1st	11.8	0	638	0	0	0	0	0	0
PC-113-2nd	14.6	0	862	0	0	0	0	0	0
PC-113-3rd	10.1	0	521	0	0	0	0	0	0
PC-114-1st	61.3	10	580	2	2	0	0	0	0
PC-114-2nd	34.3	11	459	2	2	0	0	0	0
PC-114-3rd	13.1	25	722	2	2	0	0	0	0
PC-115-1st	17.4	0	934	0	0	0	0	0	0
PC-115-3rd	39.4	15	702	1	0	0	0	0	0
PC-116-1st	45.1	0	352	0	0	0	0	0	0
PC-117-1st	21.5	28	1036	8	4	0	2	1	1
PC-118-1st	15.9	15	615	2	1	0	0	0	0
PC-118-2nd	14.2	0	423	0	0	0	0	0	0
PC-119-1st	8.4	0	686	0	0	0	0	0	0
PC-120-1st	4.9	3	657	1	1	0	0	0	0
PC-121-1st	10.9	18	688	7	4	0	1	1	0
PC-121-2nd	9.0	3	1198	2	0	0	1	0	0
PC-121-3rd	11.5	31	1241	8	5	0	1	1	0
PC-122-1st	17.7	4	546	2	2	0	0	0	0
PC-122-2nd	12.6	0	695	0	0	0	0	0	0
PC-123-1st	11.0	0	706	0	0	0	0	0	0
PC-124-1st	37.4	43	969	8	5	0	1	0	1
PC-124-2nd	8.4	8	549	5	3	0	0	0	0
PC-126-1st	32.4	67	523	3	1	0	1	0	0
PC-127-1st	11.4	0	504	0	0	0	0	0	0
PC-127-2nd	16.1	3	689	2	2	0	0	1	0
PC-127-3rd	13.3	21	664	4	3	0	0	1	0
PC-128-1st	17.5	10	1137	5	4	0	0	0	0
PC-128-2nd	38.8	33	541	5	4	0	0	0	0
PC-129-1st	13.3	39	592	3	0	0	2	0	0
PC-129-2nd	75.6	50	575	4	0	0	2	0	0
PC-130-1st	12.3	0	585	0	0	0	0	0	0
PC-131-1st	29.9	3	1169	1	0	0	0	0	0
PC-132-1st	24.0	31	751	4	4	0	0	0	0
PC-132-2nd	38.0	24	449	4	4	0	0	0	0
PC-132-3rd	66.4	47	417	5	4	0	0	0	0
PC-133-1st	8.8	0	636	0	0	0	0	0	0
PC-134-1st	15.1	21	500	8	3	0	5	0	0
PC-134-2nd	11.5	13	577	9	3	0	6	0	0
PC-134-3rd	16.2	11	703	12	3	0	9	0	0
PC-135-1st	5.7	0	611	0	0	0	0	0	0
PC-135-2nd	6.4	0	717	0	0	0	0	0	0
PC-136-1st	76.3	71	994	6	3	0	0	0	0
PC-136-2nd	170.0	80	527	6	3	0	0	0	0
PC-137-1st	30.6	18	829	2	1	0	1	0	1
PC-137-2nd	23.4	21	555	2	1	0	1	0	1
PC-138-1st	12.3	0	623	0	0	0	0	0	0
PC-139-1st	16.5	0	968	0	0	0	0	0	0
PC-139-2nd	24.8	0	631	0	0	0	0	0	0
PC-140-1st	13.3	2	740	1	1	0	0	0	0
PC-141-1st	40.4	0	320	0	0	0	0	0	0
PC-142-1st	4.8	7	572	1	1	0	0	0	0
PC-143-1st	8.1	0	652	0	0	0	0	0	0
PC-144-1st	11.3	0	689	0	0	0	0	0	0
PC-145-1st	11.5	0	657	0	0	0	0	0	0
PC-146-1st	181.5	61	756	5	3	0	0	0	0
PC-147-1st	16.8	0	420	0	0	0	0	0	0
PC-148-1st	22.5	0	557	0	0	0	0	0	0
PC-149-1st	10.3	25	897	5	1	0	3	0	0
PC-149-2nd	29.5	41	570	2	1	0	0	0	0
PC-150-1st	14.5	0	631	0	0	0	0	0	0
PC-150-2nd	28.8	0	678	0	0	0	0	0	0
PC-151-1st	63.7	55	878	5	4	0	1	0	0
PC-151-2nd	61.8	44	511	4	3	0	1	0	0
PC-151-3rd	95.6	58	1004	6	5	0	1	0	0
PC-152-1st	9.4	0	593	0	0	0	0	0	0
PC-152-2nd	18.8	0	544	0	0	0	0	0	0
PC-153-1st	17.2	9	585	2	2	0	0	0	0
PC-154-1st	35.7	23	799	3	3	0	0	0	0
PC-154-2nd	19.1	33	704	3	3	0	0	0	0
PC-155-1st	4.0	0	398	0	0	0	0	0	0
PC-155-2nd	9.7	0	238	0	0	0	0	0	0
PC-156-1st	42.8	40	591	5	4	0	0	1	0
PC-156-2nd	85.0	68	580	5	4	0	0	1	0
PC-157-1st	9.1	0	718	0	0	0	0	0	0
PC-158-1st	9.3	8	701	2	0	0	2	0	1
PC-159-1st	18.0	11	632	3	1	0	1	0	0
PC-160-1st	25.2	33	906	16	6	0	8	1	1
PC-161-1st	8.7	2	972	2	2	0	0	0	0
PC-162-1st	16.8	24	816	6	3	1	1	0	0
PC-162-2nd	22.4	17	557	6	3	1	1	0	0
PC-163-1st	9.5	9	776	21	12	0	6	1	0
PC-163-2nd	7.0	24	1102	34	17	0	7	1	1
PC-164-1st	79.9	12	943	1	1	0	0	0	0
PC-164-2nd	22.3	22	522	1	1	0	0	0	0
PC-164-3rd	98.0	30	1011	1	1	0	0	0	0
PC-165-1st	16.8	0	611	0	0	0	0	0	0
PC-166-1st	22.3	10	930	1	1	0	0	0	0
PC-167-1st	13.9	5	716	2	2	0	0	0	0
PC-168-1st	67.2	59	572	4	2	1	0	0	0
PC-169-1st	12.3	0	996	0	0	0	0	0	0
PC-169-2nd	9.0	5	514	1	0	0	0	0	0
PC-169-3rd	14.9	0	878	1	0	0	1	0	1
PC-170-1st	7.2	0	571	0	0	0	0	0	0
PC-171-1st	9.5	0	838	0	0	0	0	0	0
PC-171-2nd	13.7	0	1004	0	0	0	0	0	0
PC-172-1st	14.2	39	753	3	2	0	1	0	0
PC-173-1st	8.8	0	665	0	0	0	0	0	0
PC-174-1st	6.5	3	825	2	2	0	0	0	0
PC-175-1st	5.3	0	635	0	0	0	0	0	0
PC-176-1st	93.5	7	640	3	2	0	0	0	0
PC-176-2nd	31.7	8	962	4	2	0	0	0	0
PC-176-3rd	55.0	5	1015	2	2	0	0	0	0
PC-177-1st	3870.7	81	1025	10	5	0	3	0	2
PC-177-2nd	4418.2	81	597	10	5	0	3	0	2
PC-178-1st	7.0	0	808	0	0	0	0	0	0
PC-179-1st	7.7	0	586	0	0	0	0	0	0
PC-179-2nd	19.6	21	827	1	0	0	0	0	0
PC-180-1st	31.1	71	667	10	3	0	1	0	0
PC-180-2nd	31.7	70	946	13	6	0	1	0	0
PC-181-1st	9.4	0	468	0	0	0	0	0	0
PC-182-1st	28.9	0	395	0	0	0	0	0	0
PC-183-1st	19.2	8	596	2	2	0	0	0	0
PC-184-1st	11.3	0	476	0	0	0	0	0	0
PC-185-1st	11.5	0	771	0	0	0	0	0	0
PC-186-1st	6.6	0	406	0	0	0	0	0	0
PC-187-1st	8.9	5	653	3	3	0	0	1	0
PC-187-2nd	7.1	0	904	0	0	0	0	0	0
PC-188-1st	55.0	0	126	0	0	0	0	0	0
PC-189-1st	9.5	9	904	4	3	0	0	0	0
PC-190-1st	10.9	15	551	4	4	0	0	1	0
PC-191-1st	29.5	14	601	3	1	0	1	0	0
PC-192-1st	13.1	3	560	1	1	0	0	0	0
PC-193-1st	236.0	56	555	4	3	0	1	0	0
PC-193-2nd	927.0	52	813	4	3	0	1	0	0
PC-194-1st	25.2	6	824	1	0	0	0	0	0
PC-194-2nd	25.6	23	961	5	5	0	0	0	0
PC-195-1st	12.2	8	430	1	1	0	0	0	0
PC-196-1st	12.9	0	981	0	0	0	0	0	0
PC-197-1st	20.6	15	501	2	2	0	0	0	0
PC-198-1st	41.3	35	1171	2	1	0	0	0	0
PC-199-1st	10.3	0	1078	0	0	0	0	0	0
PC-200-1st	6.4	0	987	0	0	0	0	0	0
PC-201-1st	15.9	0	922	0	0	0	0	0	0
PC-202-1st	14.2	0	962	0	0	0	0	0	0
PC-203-1st	8.15	10	654	1	1	0	0	0	0
PC-203-2nd	23.89	0	674	0	0	0	0	0	0
PC-203-3rd	35.2	0	621	0	0	0	0	0	0
PC-204-1st	7.37	0	758	0	0	0	0	0	0
PC-204-2nd	27.84	0	560	0	0	0	0	0	0
PC-205-1st	7.37	0	806	0	0	0	0	0	0
PC-205-2nd	27.84	0	631	0	0	0	0	0	0
PC-206-1st	14.28	9	622	1	0	0	0	0	0
PC-207-1st	23.6	0	616	0	0	0	0	0	0
PC-208-1st	10.68	0	458	0	0	0	0	0	0
PC-208-2nd	7.57	0	645	0	0	0	0	0	0
PC-209-1st	18.42	18	595	1	0	0	0	0	0
PC-209-2nd	36	0	720	0	0	0	0	0	0
PC-210-1st	8.04	0	617	0	0	0	0	0	0
PC-211-1st	53.7	6	600	1	0	0	1	0	0
PC-212-1st	18.93	0	667	0	0	0	0	0	0
PC-212-2nd	30.95	0	572	0	0	0	0	0	0
PC-213-1st	8.7	12	733	2	2	0	0	0	0
PC-214-1st	5.63	3	723	2	2	0	0	0	0
PC-214-2nd	9.27	0	672	0	0	0	0	0	0
PC-215-1st	12.5	34	586	5	4	0	0	1	0
PC-216-1st	9.23	0	644	0	0	0	0	0	0
PC-216-2nd	13.6	0	575	0	0	0	0	0	0
PC-217-1st	8.26	0	696	0	0	0	0	0	0
PC-217-2nd	12	0	549	0	0	0	0	0	0
PC-218-1st	64.3	83	681	9	6	0	1	0	0
PC-218-2nd	587	81	450	9	6	0	1	0	0
PC-219-1st	7.25	0	644	0	0	0	0	0	0
PC-220-1st	426	51	700	1	1	0	0	0	0
PC-221-1st	5.23	0	636	0	0	0	0	0	0
PC-222-1st	23.01	50	695	8	4	0	0	1	0
PC-223-1st	11.2	44	631	4	2	0	0	0	0
PC-224-1st	6.8	3	581	1	1	0	0	0	0
PC-225-1st	82.7	68	727	2	1	0	0	0	1
PC-225-2nd	10.5	0	895	0	0	0	0	0	0
PC-226-1st	6.46	0	771	0	0	0	0	0	0
PC-227-1st	11.9	0	704	0	0	0	0	0	0
PC-227-2nd	18.9	0	1114	0	0	0	0	0	0
PC-228-1st	10.2	0	719	0	0	0	0	0	0
PC-228-2nd	10.8	0	792	0	0	0	0	0	0
PC-229-1st	214	34	779	4	3	0	0	0	0
PC-229-2nd	539	35	1062	5	4	0	0	0	0
PC-230-1st	6.72	0	591	0	0	0	0	0	0
PC-230-2nd	26.4	0	782	0	0	0	0	0	0
PC-231-1st	10.9	0	546	0	0	0	0	0	0
PC-231-2nd	16.1	0	721	0	0	0	0	0	0
PC-232-1st	8.36	0	712	0	0	0	0	0	0
PC-232-2nd	37.6	0	835	0	0	0	0	0	0
PC-233-1st	7.05	3	758	2	2	0	0	0	0
PC-233-2nd	20.7	0	830	0	0	0	0	0	0
PC-234-1st	5.6	0	651	0	0	0	0	0	0
PC-234-2nd	8.66	0	476	0	0	0	0	0	0
PC-235-1st	8.8	36	988	7	2	0	2	0	2
PC-235-2nd	0	37	837	0	0	0	0	0	0
PC-235-3rd	0	28	1398	0	0	0	0	0	0
PC-236-1st	15.8	19	810	1	1	0	0	0	0
PC-237-1st	2.82	0	751	0	0	0	0	0	0
PC-238-1st	12.0	0	842	0	0	0	0	0	0
PC-239-1st	955.2	74	888	12	5	0	2	0	1
PC-240-1st	5.1	0	771	0	0	0	0	0	0
PC-241-1st	27.4	95	917	7	2	0	1	0	0
PC-242-1st	253.2	50	1150	4	3	0	0	0	0
PC-243-1st	1.3	0	903	0	0	0	0	0	0
PC-244-1st	8.5	5	703	3	1	0	2	0	2
PC-245-1st	5.1	33	632	4	3	0	0	0	0
PC-245-2nd	16.1	55	597	4	1	0	0	0	0
PC-246-1st	46.1	54	924	7	3	0	2	0	0
PC-247-1st	5.5	21	438	4	2	0	0	0	0
PC-248-1st	7.7	6	531	2	2	0	0	0	0
PC-249-1st	69.4	0	440	0	0	0	0	0	0
PC-250-1st	9.8	0	587	0	0	0	0	0	0
PC-250-2nd	77.5	5	1018	1	1	0	0	0	0
PC-251-1st	1.0	0	270	0	0	0	0	0	0
PC-252-1st	11.8	19	579	3	2	0	1	0	0
PC-253-1st	36.9	70	521	2	1	1	0	0	0
PC-253-2nd	537.0	71	857	3	1	1	0	0	0
PC-254-1st	6.8	9	574	1	0	0	0	0	0
PC-255-1st	21.6	48	576	4	3	0	1	0	0
PC-256-1st	620.0	75	723	4	3	0	0	0	0
PC-257-1st	4.4	0	644	0	0	0	0	0	0
PC-258-1st	4.8	17	599	3	2	0	0	0	0
PC-259-1st	9.8	22	839	5	5	0	0	0	0
PC-260-1st	12.0	0	776	0	0	0	0	0	0
PC-261-1st	417.0	65	731	5	5	0	0	0	0
PC-262-1st	6.7	26	797	2	0	0	0	0	0
PC-263-1st	12	41	802	1	0	0	0	0	0
PC-264-1st	3.64	10	791	2	0	0	0	0	0
PC-265-1st	79.0	47	813	15	10	1	0	0	0
PC-266-1st	22.6	78	1125	3	2	0	0	0	0
PC-267-1st	8.0	5	665	1	0	0	0	0	0
PC-268-1st	46.7	69	921	9	3	0	1	1	0
PC-269-1st	43.1	43	1028	3	1	0	0	0	0
PC-270-1st	10.1	0	896	0	0	0	0	0	0
PC-271-1st	106.95	52	1044	6	3	0	1	0	1
PC-272-1st	3.2	20	839	4	1	0	0	0	0
PC-273-1st	10.4	0	919	0	0	0	0	0	0
PC-274-1st	24.8	25	968	2	0	0	0	0	0
PC-275-1st	12.8	4	1014	1	1	0	0	0	0
PC-276-1st	12.2	68	879	5	1	0	1	0	0
PC-277-1st	9.0	5	865	2	2	0	0	0	0
PC-278-1st	23.9	21	1139	6	2	0	0	0	0
PC-279-1st	12.2	7	901	1	0	0	0	0	0
PC-280-1st	156.0	17	842	1	0	0	0	0	0
PC-281-1st	4.8	16	936	3	1	0	0	0	0
PC-282-1st	32.4	54	1052	11	3	0	1	0	0
PC-283-1st	1380.0	70	898	4	4	0	0	0	0
PC-284-1st	5.95	10	865	1	0	0	0	0	0
PC-285-1st	70	55	758	3	2	0	0	0	0
PC-286-1st	74	47	937	7	5	0	1	1	1
PC-287-1st	33.7	27	1481	8	3	0	0	0	0
PC-288-1st	39.3	24	975	15	6	1	1	0	0
PC-289-1st	10.9	4	574	2	1	0	1	0	0
PC-290-1st	45.9	29	1113	20	8	1	2	0	0
PC-291-1st	14.7	9	1164	2	2	0	0	0	0
PC-292-1st	29.8	35	1191	2	1	0	0	0	0
PC-293-1st	15.4	0	918	0	0	0	0	0	0
PC-294-1st	21.2	2	678	1	1	0	0	0	0
PC-295-1st	12.5	7	1239	1	1	0	0	0	0
PC-296-1st	20.7	39	1189	3	1	0	0	0	0
PC-297-1st	101.2	13	459	4	1	0	1	0	0
PC-298-1st	68.4	53	1083	6	2	0	0	0	0
PC-299-1st	102.9	9	517	3	2	0	1	0	0
PC-300-1st	24.5	4	881	3	3	0	0	0	0
PC-301-1st	38.5	30	726	11	8	1	0	0	0
PC-302-1st	7.7	0	922	0	0	0	0	0	0
PC-303-1st	18.0	5	611	2	0	0	0	0	0
PC-304-1st	10.2	0	1149	0	0	0	0	0	0
PC-305-1st	341	37	831	2	0	0	0	0	0
PC-306-1st	73.6	50	958	5	5	0	0	0	0
PC-307-1st	33.8	3	795	2	2	0	0	0	0
PC-308-1st	47.9	26	913	2	0	0	0	0	0
PC-308-2nd	195	37	874	4	1	0	1	0	0
PC-309-1st	85.1	24	837	4	3	0	0	0	0
PC-310-1st	22.1	8	861	3	2	0	0	0	0
PC-310-2nd	20.5	7	850	3	2	0	0	0	0
PC-311-1st	33.3	5	823	3	2	0	1	1	1
PC-311-2nd	33.2	9	838	3	2	0	1	1	1
PC-312-1st	21	52	824	45	19	1	7	1	0
PC-313-1st	171	15	796	2	1	0	0	0	0
PC-314-1st	23.7	62	910	16	7	0	3	0	0
PC-315-1st	110	53	838	2	2	0	0	0	0
PC-316-1st	18.3	27	884	3	0	1	0	0	0
PC-316-2nd	14.9	32	936	2	0	1	0	0	0
PC-317-1st	195	39	718	5	2	0	0	0	0
PC-318-1st	183	33	821	6	3	0	1	0	0
PC-319-1st	209	77	803	12	6	0	0	0	0
PC-320-1st	37.3	64	777	3	3	0	0	0	0
PC-320-2nd	49.9	51	818	3	3	0	0	0	0
PC-321-1st	133	56	923	10	7	1	1	1	0
PC-322-1st	98.9	83	912	7	2	1	0	0	0
PC-323-1st	9.56	22	640	5	4	0	0	0	0
PC-324-1st	64	13	958	3	1	0	1	0	0
PC-325-1st	89.5	9	1079	1	0	0	1	0	0
PC-325-2nd	37.8	0	914	0	0	0	0	0	0
PC-326-1st	32.6	51	978	3	1	0	1	0	0
PC-326-2nd	56.1	38	802	2	1	0	0	0	0
PC-327-1st	5.5	6	683	1	1	0	0	0	0
PC-327-2nd	15.0	0	783	0	0	0	0	0	0
PC-328-1st	112.0	73	882	3	2	0	0	0	0
PC-328-2nd	38.9	0	919	0	0	0	0	0	0
PC-329-1st	25.9	0	801	0	0	0	0	0	0
PC-329-2nd	12.0	0	913	0	0	0	0	0	0
PC-330-1st	9.1	0	759	0	0	0	0	0	0
PC-330-2nd	35.8	0	858	0	0	0	0	0	0
PC-331-1st	10.2	0	842	0	0	0	0	0	0
PC-331-2nd	8.5	0	904	0	0	0	0	0	0
PC-332-1st	11.5	8	830	3	2	0	1	0	0
PC-332-2nd	27.6	5	897	2	2	0	0	0	0
PC-333-1st	30.6	39	845	4	4	0	0	0	0
PC-334-1st	16.5	84	747	6	3	0	2	1	1
PC-334-2nd	112.0	91	918	4	1	0	2	1	1
PC-335-1st	13.8	37	784	3	2	0	0	0	0
PC-336-1st	14.8	0	712	0	0	0	0	0	0
PC-337-1st	67.3	28	895	2	1	0	0	0	0
PC-337-2nd	29.2	0	806	0	0	0	0	0	0
PC-338-1st	9.7	0	592	0	0	0	0	0	0
PC-339-1st	23.1	0	776	0	0	0	0	0	0
PC-339-2nd	23.2	0	890	0	0	0	0	0	0
PC-340-1st	18.6	29	1119	2	0	0	0	0	0
PC-341-1st	14.0	0	837	0	0	0	0	0	0
PC-342-1st	25.0	0	841	0	0	0	0	0	0
PC-343-1st	24.9	44	1490	7	4	0	1	0	0
PC-344-1st	20.5	0	863	0	0	0	0	0	0
PC-345-1st	7.3	0	536	0	0	0	0	0	0
PC-346-1st	857.0	59	973	1	1	0	0	0	0
PC-347-1st	15.7	39	787	32	14	0	3	0	0
PC-348-1st	16.6	3	819	1	1	0	0	0	0
PC-349-1st	10.9	0	786	0	0	0	0	0	0
PC-350-1st	78.7	42	820	6	3	0	2	1	1
PC-351-1st	12.8	0	1057	0	0	0	0	0	0
PC-352-1st	25.9	0	1061	0	0	0	0	0	0
PC-353-1st	14.9	0	819	0	0	0	0	0	0
PC-354-1st	68.8	82	717	6	0	1	0	0	0
PC-355-1st	21.3	25	803	1	0	0	0	0	0
PC-356-1st	5.2	0	749	0	0	0	0	0	0
PC-357-1st	14.7	33	985	4	1	0	1	0	1
PC-358-1st	26.3	0	761	0	0	0	0	0	0
PC-359-1st	235.0	77	677	12	7	0	0	0	0
PC-360-1st	39.3	0	745	0	0	0	0	0	0
PC-361-1st	13.7	25	985	7	2	0	1	0	0
PC-362-1st	68.8	80	580	4	1	0	1	0	1
PC-363-1st	49.1	58	1126	3	1	0	1	0	1
PC-364-1st	8.6	0	1006	0	0	0	0	0	0
PC-365-1st	67.5	15	822	2	1	1	0	0	0
PC-366-1st	10.8	15	1439	6	3	0	0	0	0
PC-367-1st	18.4	4	755	3	2	0	1	1	1
PC-368-1st	6.5	0	442	0	0	0	0	0	0
PC-369-1st	21.6	20	835	2	1	0	0	0	0
PC-369-2nd	18	0	974	0	0	0	0	0	0
PC-369-3rd	27.4	6	949	1	1	0	0	0	0
PC-369-4th	21.6	17	609	3	1	0	0	0	0
PC-370-1st	45.2	39	929	6	3	0	0	0	0
PC-371-1st	96.5	70	942	7	6	0	0	0	0
PC-372-1st	14.76	4	572	1	0	0	1	0	1
PC-372-2nd	11.02	0	575	0	0	0	0	0	0
PC-373-1st	9.03	5	974	1	1	0	0	0	0
PC-373-2nd	67.33	0	958	0	0	0	0	0	0
PC-374-1st	242.4	17	751	3	1	0	1	0	0
PC-374-2nd	46.47	35	705	6	2	0	2	0	0
PC-374-3rd	24.93	9	1030	6	2	0	2	0	0
PC-374-4th	11	4	757	1	1	0	0	0	0
PC-374-5th	285	12	1114	6	2	0	2	0	0
PC-375-1st	20.04	9	794	2	2	0	0	1	0
PC-375-2nd	29.16	0	572	0	0	0	0	0	0
PC-375-3rd	5.07	0	628	0	0	0	0	0	0
PC-375-4th	11	0	1116	0	0	0	0	0	0
PC-376-1st	1650	47	748	4	3	0	0	0	0
PC-376-2nd	512.4	42	977	4	3	0	0	0	0
PC-377-1st	23.5	9	674	4	3	0	0	0	0
PC-377-2nd	19.8	0	648	0	0	0	0	0	0
PC-378-1st	30.87	0	498	0	0	0	0	0	0
PC-378-2nd	13.05	0	652	0	0	0	0	0	0
PC-379-1st	68.16	28	633	7	5	0	1	0	0
PC-379-2nd	49.53	33	729	7	5	0	1	0	0
PC-379-3rd	25.32	48	912	8	6	0	1	0	0
PC-380-1st	36.27	0	756	0	0	0	0	0	0
PC-380-2nd	76.08	0	743	0	0	0	0	0	0
PC-380-3rd	12.7	0	1044	0	0	0	0	0	0
PC-380-4th	22.2	0	896	0	0	0	0	0	0
PC-381-1st	27.33	16	870	2	1	0	0	0	0
PC-382-1st	3748	51	692	7	4	0	2	0	1
PC-383-1st	41.04	7	782	3	1	0	1	0	0
PC-383-2nd	15.3	9	644	4	2	0	1	0	0
PC-383-3rd	42	27	985	5	3	0	1	1	0
PC-383-4th	73.5	51	945	7	3	0	2	1	1
PC-384-1st	205	23	390	3	3	0	0	0	0
PC-384-2nd	392	28	342	1	1	0	0	0	0
PC-384-3rd	83.73	38	1146	1	1	0	0	0	0
PC-384-4th	210	6	1030	1	1	0	0	0	0
PC-385-1st	182	60	706	6	5	0	0	0	0
PC-385-2nd	34.3	0	705	0	0	0	0	0	0
PC-386-1st	14.53	8	714	1	1	0	0	0	0
PC-386-2nd	39.16	0	605	0	0	0	0	0	0
PC-386-3rd	29.28	27	824	2	1	0	1	0	0
PC-386-4th	21.36	32	874	3	1	0	1	0	0
PC-387-1st	254	51	1115	3	2	0	0	0	0
PC-387-2nd	190.8	71	874	4	2	0	0	0	0
PC-387-3rd	169.2	53	973	3	2	0	0	0	0
PC-387-4th	329	65	1144	2	1	0	0	0	0
PC-388-1st	18.2	32	860	3	3	0	0	0	0
PC-388-2nd	62.5	44	1073	3	3	0	0	0	0
PC-388-3rd	4470	29	980	1	0	0	0	0	0
PC-389-1st	14.2	6	848	4	2	0	2	0	0
PC-389-2nd	14.3	10	1014	4	2	0	2	0	0
PC-389-3rd	37.3	38	659	5	3	0	2	0	0
PC-390-1st	15.8	22	1020	4	2	0	0	0	0
PC-391-1st	10.7	0	795	0	0	0	0	0	0
PC-391-2nd	23.2	0	846	0	0	0	0	0	0
PC-392-1st	20.6	0	806	0	0	0	0	0	0
PC-393-1st	183.6	4	859	1	1	0	0	0	0
PC-393-2nd	104	15	884	1	1	0	0	0	0
PC-393-3rd	565	13	859	19	2	0	9	0	0
PC-394-1st	15.72	0	819	0	0	0	0	0	0
PC-394-2nd	11.5	0	824	0	0	0	0	0	0
PC-395-1st	15.9	36	815	4	0	0	0	0	0
PC-395-2nd	13.5	18	1110	2	0	0	0	0	0
PC-396-1st	9.75	0	761	0	0	0	0	0	0
PC-397-1st	15.1	4	1015	1	1	0	0	0	0
PC-398-1st	33.48	37	923	6	5	0	0	0	0
PC-398-2nd	10.62	9	1042	6	5	0	0	0	0
PC-398-3rd	312	56	1110	9	6	1	0	0	0
PC-399-1st	20.4	55	882	3	2	0	0	0	0
PC-399-2nd	13.56	0	955	0	0	0	0	0	0
PC-400-1st	34.46	25	916	8	4	0	2	0	1
PC-400-2nd	13	0	610	0	0	0	0	0	0
PC-401-1st	24	37	646	5	4	0	0	1	0
PC-401-2nd	18	3	542	1	1	0	0	0	0
PC-401-3rd	32.51	39	688	5	4	0	0	1	0
PC-401-4th	19.75	0	806	0	0	0	0	0	0
PC-402-1st	13.9	28	702	3	1	0	0	0	0
PC-402-2nd	42.3	28	684	2	1	0	0	0	0
PC-402-3rd	32.84	47	629	3	1	0	0	0	0
PC-402-4th	8.37	44	909	3	1	0	0	0	0
PC-402-5th	69.16	56	822	2	1	0	0	0	0
PC-403-1st	18.4	0	722	0	0	0	0	0	0
PC-403-2nd	15.2	0	1130	0	0	0	0	0	0
PC-403-3rd	15.71	5	1254	3	0	0	2	0	0
PC-403-4th	10.7	0	761	0	0	0	0	0	0
PC-404-1st	75	8	931	2	2	0	0	0	0
PC-404-2nd	33.9	0	765	0	0	0	0	0	0
PC-405-1st	105.6	54	765	3	1	0	0	0	0
PC-405-2nd	316	58	797	3	1	0	1	0	0
PC-406-1st	228	79	647	4	3	0	0	0	0
PC-406-2nd	26.2	20	1130	4	3	0	0	0	0
PC-406-3rd	19.36	59	610	5	3	1	0	0	0
PC-406-4th	12.78	36	573	4	3	0	0	0	0
PC-407-1st	15.15	0	726	0	0	0	0	0	0
PC-407-2nd	11.22	0	840	0	0	0	0	0	0
PC-407-3rd	15.3	0	866	0	0	0	0	0	0
PC-407-4th	20.9	0	717	0	0	0	0	0	0
PC-408-1st	20.36	0	602	0	0	0	0	0	0
PC-409-1st	19.32	4	909	1	0	0	1	0	0
PC-409-2nd	13.6	12	725	1	0	0	0	0	0
PC-409-3rd	51.7	27	813	3	0	0	2	0	0
PC-410-1st	21	35	888	5	2	0	0	1	0
PC-411-1st	11.2	10	874	2	1	0	0	0	0
PC-411-2nd	364	0	1119	0	0	0	0	0	0
PC-412-1st	21.8	40	781	35	16	1	7	0	0
PC-412-2nd	27.1	45	984	37	18	1	6	0	0
PC-413-1st	42.2	20	773	6	5	0	1	0	0
PC-413-2nd	94.56	52	931	8	6	1	1	0	0
PC-414-1st	11.97	8	712	1	0	0	0	0	0
PC-414-2nd	10.56	6	899	1	1	0	0	1	0
PC-415-1st	38.8	78	771	4	1	0	1	0	0
PC-415-2nd	66	89	864	4	1	0	1	0	0
PC-415-3rd	22.35	24	853	3	1	0	1	0	0
PC-416-1st	63.3	16	1121	2	1	0	0	0	0
PC-416-2nd	11.1	0	986	0	0	0	0	0	0
PC-417-1st	20.4	50	952	3	1	0	0	0	0
PC-418-1st	90.1	22	1242	1	1	0	0	0	0
PC-418-2nd	54.2	0	920	0	0	0	0	0	0
PC-419-1st	2.53	11	623	2	2	0	0	0	0
PC-419-2nd	2.49	0	773	0	0	0	0	0	0
PC-419-3rd	4.73	13	736	2	2	0	0	0	0
PC-419-4th	3.1	0	794	0	0	0	0	0	0
PC-420-1st	60.24	56	774	4	3	0	0	0	0
PC-420-2nd	52.9	67	705	4	3	0	0	0	0
PC-420-3rd	162	25	795	4	3	0	0	0	0
PC-420-4th	42.96	38	860	5	3	0	0	0	0
PC-420-5th	53.76	37	930	7	5	0	0	0	0
PC-421-1st	4.7	10	574	1	1	0	0	0	0
PC-421-2nd	8.11	0	774	0	0	0	0	0	0
PC-422-1st	126.53	63	750	5	2	0	0	0	0
PC-423-1st	9.71	0	864	0	0	0	0	0	0
PC-424-1st	25.44	9	348	1	0	0	0	0	0
PC-425-1st	38.3	27	956	6	3	0	2	0	0
PC-426-1st	453	83	819	4	3	0	1	0	0
PC-426-2nd	101	60	797	4	3	0	1	0	0
PC-427-1st	23	0	888	0	0	0	0	0	0
PC-427-2nd	25.5	0	845	0	0	0	0	0	0
PC-428-1st	45.8	22	775	7	1	0	2	0	0
PC-428-2nd	27.7	15	889	20	6	0	3	0	0
PC-429-1st	14.6	8	1137	3	2	0	1	0	0
