# Supplementary material for: Frequent mutation of the FOXA1 untranslated region in prostate cancer
Source: Commun Biol. 2018 Aug 24;1:122. doi: 10.1038/s42003-018-0128-1 (PMC6123809; doi:10.1038/s42003-018-0128-1)
Supplement: Supplementary file 4 — Supplementary Dataset 2 [file 42003_2018_128_MOESM4_ESM.xlsx]

## Sheet: Supplementary Data 2
Supplementary Data 2: List of genes included in the 72-gene capture panel. For each gene, the dominant splice variant and length of the annotated coding and untranslated regions is shown. Number of bases with high sequencing coverage (100x or higher) in each region is also shown.
			Coding region		5'-UTR		3'-UTR
Gene name	Splice variant	Total length (bp)	Length (bp)	Bases with coverage	Length (bp)	Bases with coverage	Length (bp)	Bases with coverage
ARID1A	NM_006015	8597	6878	6612	371	0	1348	1348
HSD3B1	NM_000862	1679	1125	1125	145	145	409	409
MDM4	NM_002393	10083	1483	1483	162	78	8438	6864
AKT3	NM_181690	1747	1411	1411	112	112	224	224
MSH2	NM_000251	3225	2821	2821	125	125	279	279
MSH6	NM_000179	4339	4093	4093	152	68	94	94
ERCC3	NM_000122	2766	2364	2364	95	73	307	307
NFE2L2	NM_006164	2861	1823	1823	555	268	483	483
IDH1	NM_005896	2401	1253	1253	295	295	853	853
FANCD2	NM_001018115	5153	4399	4399	78	78	676	467
MLH1	NM_000249	2676	2290	2290	192	184	194	194
CTNNB1	NM_001904	3687	2360	2360	220	196	1107	1065
FOXP1	NM_001244815	6848	2056	2056	258	213	4534	4424
RYBP	NM_012234	4454	661	661	0	0	3793	3793
PIK3CB	NM_006219	5943	3235	3235	16	16	2692	1468
ATR	NM_001184	8299	7982	7982	122	97	195	195
PIK3CA	NM_006218	3729	3227	3227	157	76	345	345
FBXW7	NM_033632	3921	2135	2135	162	162	1624	1624
PIK3R1	NM_181523	6991	2190	2190	580	386	4221	4037
CHD1	NM_001270	6493	5168	5168	148	148	1177	1177
APC	NM_001127511	10802	8492	8492	196	175	2114	2114
FANCE	NM_021922	2566	1621	1621	185	143	760	608
CDK6	NM_001259	11620	988	988	412	412	10220	10220
MET	NM_000245	6629	4193	4193	173	124	2263	2124
BRAF	NM_004333	2964	2319	2181	61	0	584	212
CUL1	NM_003592	3231	2352	2352	350	161	529	529
KMT2C	NM_170606	16922	14795	14795	219	39	1908	1908
NKX3-1	NM_006167	3284	707	707	48	0	2529	2529
CLU	NM_001831	2869	1358	1358	186	182	1325	1325
NCOA2	NM_006540	6178	4416	4416	162	76	1600	1600
MYC	NM_002467	2370	1368	1368	525	525	477	477
CDKN2A	NM_058195	1153	401	401	160	138	592	592
FANCG	NM_004629	2646	1883	1883	492	471	271	271
FANCC	NM_000136	4607	1691	1691	262	262	2654	2539
PTEN	NM_000314	5557	1221	1219	1032	292	3304	3304
FANCF	NM_022725	3311	1126	1126	31	31	2154	1993
CCND1	NM_053056	4295	893	893	209	209	3193	3193
ATM	NM_000051	13210	9233	9233	385	351	3592	3249
ZBTB16	NM_006006	2413	2028	2028	264	264	121	121
CDKN1B	NM_004064	2415	599	599	472	472	1344	1344
KRAS	NM_033360	5893	574	574	192	11	5127	4958
KMT2D	NM_003482	19474	16668	16668	0	0	2806	2806
CDK4	NM_000075	2010	919	919	292	220	799	558
MDM2	NM_002392	7503	1505	1505	302	254	5696	4843
BRCA2	NM_000059	11413	10283	10283	227	196	903	638
RB1	NM_000321	4800	2814	2814	166	0	1820	1820
ERCC5	NM_000123	4101	3576	3576	426	426	99	99
FOXA1	NM_004496	3383	1421	1421	148	102	1814	1427
RAD51B	NM_133509	2661	1165	1057	77	77	1419	1327
AKT1	NM_001014432	2870	1456	1456	422	163	992	992
IDH2	NM_002168	1743	1370	1258	86	0	287	287
ERCC4	NM_005236	6773	2762	2762	9	0	4002	3875
ZFHX3	NM_006885	16072	11121	11121	673	515	4278	4278
FANCA	NM_001018112	1673	905	905	42	0	726	726
TP53	NM_000546	2602	1192	1192	202	202	1208	1002
CDK12	NM_015083	8271	4460	4460	561	561	3250	3250
BRCA1	NM_007298	3880	2302	2302	194	194	1384	1206
SPOP	NM_001007230	3029	1134	1134	400	258	1495	1495
RNF43	NM_017763	4567	2361	2361	939	939	1267	1267
RAD51C	NM_058216	1332	1140	1140	71	56	121	121
AKT2	NM_001243027	5126	1271	1271	299	84	3556	3345
ERCC2	NM_000400	2592	2306	2306	47	0	239	239
ERCC1	NM_001983	3392	903	903	146	146	2343	2167
ASXL1	NM_015338	7044	4638	4638	424	130	1982	1982
GNAS	NM_000516	1922	1198	1189	356	0	368	301
RUNX1	NM_001001890	7281	1368	1368	1578	1545	4335	4126
ERG	NM_182918	4949	1450	1450	123	123	3376	3376
TMPRSS2	NM_005656	3218	1492	1492	134	56	1592	1592
KDM6A	NM_021140	5812	4235	4235	375	0	1202	1037
AR	NM_000044	10661	2771	2771	1111	584	6779	6670
MED12	NM_005120	7015	6579	6507	199	168	237	237
SMARCA1	NM_003069	4128	3189	3189	130	109	809	809
