# Supplementary material for: Frequent mutation of the FOXA1 untranslated region in prostate cancer
Source: Commun Biol. 2018 Aug 24;1:122. doi: 10.1038/s42003-018-0128-1 (PMC6123809; doi:10.1038/s42003-018-0128-1)
Supplement: Supplementary file 5 — Supplementary Dataset 3 [file 42003_2018_128_MOESM5_ESM.xlsx]

## Sheet: Supplementary Data 3
Supplementary Data 3: List of all annotated coding and untranslated regions for the 72 genes. Number of bases with high sequencing coverage (100x or higher) for each region is also shown.
Gene	Splice variant	Region type	Chrom	Start	End	Length	Bases with >200x depth
ARID1A	NM_006015	CDS	chr1	26696403	26697540	1138	606
ARID1A	NM_006015	CDS	chr1	26729650	26729863	214	214
ARID1A	NM_006015	CDS	chr1	26731151	26731604	454	454
ARID1A	NM_006015	CDS	chr1	26732675	26732792	118	118
ARID1A	NM_006015	CDS	chr1	26760855	26761096	242	242
ARID1A	NM_006015	CDS	chr1	26761383	26761473	91	91
ARID1A	NM_006015	CDS	chr1	26762151	26762319	169	169
ARID1A	NM_006015	CDS	chr1	26762972	26763285	314	314
ARID1A	NM_006015	CDS	chr1	26766220	26766366	147	147
ARID1A	NM_006015	CDS	chr1	26766456	26766566	111	111
ARID1A	NM_006015	CDS	chr1	26767789	26767999	211	211
ARID1A	NM_006015	CDS	chr1	26771118	26771326	209	209
ARID1A	NM_006015	CDS	chr1	26772499	26772632	134	134
ARID1A	NM_006015	CDS	chr1	26772811	26772987	177	177
ARID1A	NM_006015	CDS	chr1	26773345	26773496	152	152
ARID1A	NM_006015	CDS	chr1	26773579	26773717	139	139
ARID1A	NM_006015	CDS	chr1	26773801	26773898	98	98
ARID1A	NM_006015	CDS	chr1	26774328	26775220	893	893
ARID1A	NM_006015	CDS	chr1	26775576	26775707	132	132
ARID1A	NM_006015	CDS	chr1	26779022	26780756	1735	1735
HSD3B1	NM_000862	CDS	chr1	119507476	119507621	146	146
HSD3B1	NM_000862	CDS	chr1	119511502	119511667	166	166
HSD3B1	NM_000862	CDS	chr1	119513833	119514645	813	813
MDM4	NM_002393	CDS	chr1	204525518	204525596	79	79
MDM4	NM_002393	CDS	chr1	204526359	204526434	76	76
MDM4	NM_002393	CDS	chr1	204530683	204530817	135	135
MDM4	NM_002393	CDS	chr1	204532190	204532246	57	57
MDM4	NM_002393	CDS	chr1	204537429	204537497	69	69
MDM4	NM_002393	CDS	chr1	204538208	204538308	101	101
MDM4	NM_002393	CDS	chr1	204542783	204542944	162	162
MDM4	NM_002393	CDS	chr1	204544534	204544684	151	151
MDM4	NM_002393	CDS	chr1	204546796	204546877	82	82
MDM4	NM_002393	CDS	chr1	204549112	204549682	571	571
AKT3	NM_181690	CDS	chr1	243499742	243499786	45	45
AKT3	NM_181690	CDS	chr1	243512323	243512426	104	104
AKT3	NM_181690	CDS	chr1	243545509	243545597	89	89
AKT3	NM_181690	CDS	chr1	243552728	243552943	216	216
AKT3	NM_181690	CDS	chr1	243563719	243563848	130	130
AKT3	NM_181690	CDS	chr1	243572925	243573048	124	111
AKT3	NM_181690	CDS	chr1	243613670	243613739	70	70
AKT3	NM_181690	CDS	chr1	243615095	243615161	67	67
AKT3	NM_181690	CDS	chr1	243637610	243637742	133	133
AKT3	NM_181690	CDS	chr1	243645892	243646037	146	146
AKT3	NM_181690	CDS	chr1	243664771	243664883	113	113
AKT3	NM_181690	CDS	chr1	243695590	243695716	127	127
AKT3	NM_181690	CDS	chr1	243843124	243843170	47	47
MSH2	NM_000251	CDS	chr2	47403191	47403402	212	212
MSH2	NM_000251	CDS	chr2	47408400	47408555	156	156
MSH2	NM_000251	CDS	chr2	47410093	47410372	280	280
MSH2	NM_000251	CDS	chr2	47412413	47412560	148	148
MSH2	NM_000251	CDS	chr2	47414268	47414418	151	147
MSH2	NM_000251	CDS	chr2	47416295	47416429	135	135
MSH2	NM_000251	CDS	chr2	47429741	47429941	201	201
MSH2	NM_000251	CDS	chr2	47445547	47445657	111	111
MSH2	NM_000251	CDS	chr2	47463030	47463154	125	125
MSH2	NM_000251	CDS	chr2	47466657	47466808	152	152
MSH2	NM_000251	CDS	chr2	47470964	47471062	99	99
MSH2	NM_000251	CDS	chr2	47475024	47475270	247	247
MSH2	NM_000251	CDS	chr2	47476366	47476571	206	206
MSH2	NM_000251	CDS	chr2	47478271	47478519	249	249
MSH2	NM_000251	CDS	chr2	47480695	47480871	177	177
MSH2	NM_000251	CDS	chr2	47482778	47482949	172	172
MSH6	NM_000179	CDS	chr2	47783233	47783493	261	261
MSH6	NM_000179	CDS	chr2	47790926	47791123	198	198
MSH6	NM_000179	CDS	chr2	47795893	47796063	171	171
MSH6	NM_000179	CDS	chr2	47798610	47801155	2546	2546
MSH6	NM_000179	CDS	chr2	47803419	47803685	267	267
MSH6	NM_000179	CDS	chr2	47804909	47805027	119	119
MSH6	NM_000179	CDS	chr2	47805617	47805707	91	91
MSH6	NM_000179	CDS	chr2	47806203	47806358	156	156
MSH6	NM_000179	CDS	chr2	47806451	47806651	201	201
MSH6	NM_000179	CDS	chr2	47806778	47806860	83	83
ERCC3	NM_000122	CDS	chr2	127257595	127257727	133	133
ERCC3	NM_000122	CDS	chr2	127259295	127259448	154	154
ERCC3	NM_000122	CDS	chr2	127261227	127261346	120	120
ERCC3	NM_000122	CDS	chr2	127271335	127271453	119	119
ERCC3	NM_000122	CDS	chr2	127272864	127272961	98	98
ERCC3	NM_000122	CDS	chr2	127279172	127279375	204	204
ERCC3	NM_000122	CDS	chr2	127280446	127280631	186	186
ERCC3	NM_000122	CDS	chr2	127286702	127287017	316	316
ERCC3	NM_000122	CDS	chr2	127288659	127288864	206	206
ERCC3	NM_000122	CDS	chr2	127289336	127289501	166	166
ERCC3	NM_000122	CDS	chr2	127289688	127289824	137	137
ERCC3	NM_000122	CDS	chr2	127290223	127290273	51	51
ERCC3	NM_000122	CDS	chr2	127292609	127292846	238	238
ERCC3	NM_000122	CDS	chr2	127293512	127293718	207	207
ERCC3	NM_000122	CDS	chr2	127294053	127294081	29	29
NFE2L2	NM_006164	CDS	chr2	177230784	177232008	1225	1225
NFE2L2	NM_006164	CDS	chr2	177232391	177232583	193	193
NFE2L2	NM_006164	CDS	chr2	177233249	177233339	91	91
NFE2L2	NM_006164	CDS	chr2	177234004	177234271	268	268
NFE2L2	NM_006164	CDS	chr2	177264531	177264576	46	17
IDH1	NM_005896	CDS	chr2	208237078	208237169	92	92
IDH1	NM_005896	CDS	chr2	208239070	208239233	164	164
IDH1	NM_005896	CDS	chr2	208239862	208240003	142	142
IDH1	NM_005896	CDS	chr2	208241993	208242145	153	153
IDH1	NM_005896	CDS	chr2	208243426	208243604	179	179
IDH1	NM_005896	CDS	chr2	208245318	208245424	107	107
IDH1	NM_005896	CDS	chr2	208248368	208248660	293	293
IDH1	NM_005896	CDS	chr2	208251429	208251551	123	123
FANCD2	NM_001018115	CDS	chr3	10028657	10028721	65	65
FANCD2	NM_001018115	CDS	chr3	10032831	10032972	142	142
FANCD2	NM_001018115	CDS	chr3	10034468	10034536	69	69
FANCD2	NM_001018115	CDS	chr3	10034694	10034798	105	105
FANCD2	NM_001018115	CDS	chr3	10035172	10035233	62	62
FANCD2	NM_001018115	CDS	chr3	10036286	10036339	54	54
FANCD2	NM_001018115	CDS	chr3	10039278	10039357	80	80
FANCD2	NM_001018115	CDS	chr3	10039720	10039845	126	126
FANCD2	NM_001018115	CDS	chr3	10041622	10041710	89	89
FANCD2	NM_001018115	CDS	chr3	10042558	10042663	106	106
FANCD2	NM_001018115	CDS	chr3	10043049	10043150	102	102
FANCD2	NM_001018115	CDS	chr3	10043483	10043592	110	110
FANCD2	NM_001018115	CDS	chr3	10043828	10043864	37	37
FANCD2	NM_001018115	CDS	chr3	10046579	10046723	145	145
FANCD2	NM_001018115	CDS	chr3	10047916	10048051	136	136
FANCD2	NM_001018115	CDS	chr3	10049373	10049505	133	133
FANCD2	NM_001018115	CDS	chr3	10052386	10052497	112	112
FANCD2	NM_001018115	CDS	chr3	10060293	10060403	111	111
FANCD2	NM_001018115	CDS	chr3	10062150	10062211	62	62
FANCD2	NM_001018115	CDS	chr3	10063791	10063911	121	121
FANCD2	NM_001018115	CDS	chr3	10064355	10064429	75	75
FANCD2	NM_001018115	CDS	chr3	10064728	10064875	148	148
FANCD2	NM_001018115	CDS	chr3	10065393	10065494	102	102
FANCD2	NM_001018115	CDS	chr3	10065863	10065979	117	117
FANCD2	NM_001018115	CDS	chr3	10067208	10067317	110	110
FANCD2	NM_001018115	CDS	chr3	10072870	10072981	112	112
FANCD2	NM_001018115	CDS	chr3	10073252	10073362	111	111
FANCD2	NM_001018115	CDS	chr3	10074529	10074673	145	145
FANCD2	NM_001018115	CDS	chr3	10078080	10078197	118	118
FANCD2	NM_001018115	CDS	chr3	10081099	10081228	130	130
FANCD2	NM_001018115	CDS	chr3	10081345	10081464	120	120
FANCD2	NM_001018115	CDS	chr3	10085811	10085922	112	112
FANCD2	NM_001018115	CDS	chr3	10087133	10087264	132	132
FANCD2	NM_001018115	CDS	chr3	10088448	10088542	95	95
FANCD2	NM_001018115	CDS	chr3	10088827	10088950	124	124
FANCD2	NM_001018115	CDS	chr3	10090291	10090385	95	95
FANCD2	NM_001018115	CDS	chr3	10092180	10092252	73	73
FANCD2	NM_001018115	CDS	chr3	10093284	10093323	40	40
FANCD2	NM_001018115	CDS	chr3	10094288	10094363	76	76
FANCD2	NM_001018115	CDS	chr3	10095199	10095274	76	76
FANCD2	NM_001018115	CDS	chr3	10096325	10096472	148	148
FANCD2	NM_001018115	CDS	chr3	10098719	10098815	97	97
FANCD2	NM_001018115	CDS	chr3	10101187	10101262	76	76
MLH1	NM_000249	CDS	chr3	36993547	36993663	117	117
MLH1	NM_000249	CDS	chr3	36996618	36996709	92	92
MLH1	NM_000249	CDS	chr3	37000954	37001053	100	100
MLH1	NM_000249	CDS	chr3	37004400	37004474	75	75
MLH1	NM_000249	CDS	chr3	37006990	37007063	74	74
MLH1	NM_000249	CDS	chr3	37008813	37008905	93	93
MLH1	NM_000249	CDS	chr3	37011819	37011862	44	44
MLH1	NM_000249	CDS	chr3	37012010	37012099	90	90
MLH1	NM_000249	CDS	chr3	37014431	37014544	114	114
MLH1	NM_000249	CDS	chr3	37017505	37017599	95	95
MLH1	NM_000249	CDS	chr3	37020309	37020463	155	155
MLH1	NM_000249	CDS	chr3	37025636	37026007	372	372
MLH1	NM_000249	CDS	chr3	37028783	37028932	150	150
MLH1	NM_000249	CDS	chr3	37040185	37040294	110	110
MLH1	NM_000249	CDS	chr3	37042267	37042331	65	65
MLH1	NM_000249	CDS	chr3	37047518	37047683	166	166
MLH1	NM_000249	CDS	chr3	37048516	37048609	94	94
MLH1	NM_000249	CDS	chr3	37048903	37049017	115	115
MLH1	NM_000249	CDS	chr3	37050485	37050653	169	169
CTNNB1	NM_001904	CDS	chr3	41224068	41224081	14	14
CTNNB1	NM_001904	CDS	chr3	41224525	41224753	229	229
CTNNB1	NM_001904	CDS	chr3	41224953	41225207	255	255
CTNNB1	NM_001904	CDS	chr3	41225333	41225572	240	240
CTNNB1	NM_001904	CDS	chr3	41225659	41225861	203	203
CTNNB1	NM_001904	CDS	chr3	41227207	41227352	146	146
CTNNB1	NM_001904	CDS	chr3	41233340	41233444	105	105
CTNNB1	NM_001904	CDS	chr3	41233528	41233867	340	340
CTNNB1	NM_001904	CDS	chr3	41234138	41234297	160	160
CTNNB1	NM_001904	CDS	chr3	41235723	41235843	121	121
CTNNB1	NM_001904	CDS	chr3	41236348	41236499	152	152
CTNNB1	NM_001904	CDS	chr3	41236587	41236709	123	123
CTNNB1	NM_001904	CDS	chr3	41238015	41238076	62	62
CTNNB1	NM_001904	CDS	chr3	41239133	41239342	210	210
FOXP1	NM_001244815	CDS	chr3	70959246	70959391	146	146
FOXP1	NM_001244815	CDS	chr3	70965889	70966056	168	168
FOXP1	NM_001244815	CDS	chr3	70970735	70970805	71	71
FOXP1	NM_001244815	CDS	chr3	70972554	70972676	123	123
FOXP1	NM_001244815	CDS	chr3	70976940	70977042	103	103
FOXP1	NM_001244815	CDS	chr3	70977642	70977722	81	81
FOXP1	NM_001244815	CDS	chr3	70977827	70978029	203	203
FOXP1	NM_001244815	CDS	chr3	70987993	70988077	85	85
FOXP1	NM_001244815	CDS	chr3	71000971	71001059	89	89
FOXP1	NM_001244815	CDS	chr3	71015548	71015653	106	106
FOXP1	NM_001244815	CDS	chr3	71041327	71041532	206	206
FOXP1	NM_001244815	CDS	chr3	71046941	71047095	155	155
FOXP1	NM_001244815	CDS	chr3	71052536	71052626	91	91
FOXP1	NM_001244815	CDS	chr3	71053635	71053773	139	139
FOXP1	NM_001244815	CDS	chr3	71112535	71112637	103	103
FOXP1	NM_001244815	CDS	chr3	71130497	71130683	187	187
RYBP	NM_012234	CDS	chr3	72378384	72378637	254	254
RYBP	NM_012234	CDS	chr3	72379039	72379138	100	100
RYBP	NM_012234	CDS	chr3	72379250	72379427	178	178
RYBP	NM_012234	CDS	chr3	72446495	72446623	129	129
PIK3CB	NM_006219	CDS	chr3	138655388	138655526	139	139
PIK3CB	NM_006219	CDS	chr3	138656141	138656274	134	134
PIK3CB	NM_006219	CDS	chr3	138657689	138657835	147	147
PIK3CB	NM_006219	CDS	chr3	138663905	138664029	125	125
PIK3CB	NM_006219	CDS	chr3	138665035	138665203	169	169
PIK3CB	NM_006219	CDS	chr3	138681966	138682045	80	80
PIK3CB	NM_006219	CDS	chr3	138683677	138683787	111	111
PIK3CB	NM_006219	CDS	chr3	138684624	138684803	180	180
PIK3CB	NM_006219	CDS	chr3	138688874	138688974	101	101
PIK3CB	NM_006219	CDS	chr3	138690999	138691143	145	145
PIK3CB	NM_006219	CDS	chr3	138694785	138694907	123	123
PIK3CB	NM_006219	CDS	chr3	138698906	138699095	190	190
PIK3CB	NM_006219	CDS	chr3	138704442	138704493	52	52
PIK3CB	NM_006219	CDS	chr3	138707158	138707289	132	132
PIK3CB	NM_006219	CDS	chr3	138712207	138712304	98	98
PIK3CB	NM_006219	CDS	chr3	138714467	138714719	253	253
PIK3CB	NM_006219	CDS	chr3	138733360	138733438	79	79
PIK3CB	NM_006219	CDS	chr3	138734633	138734804	172	172
PIK3CB	NM_006219	CDS	chr3	138737706	138737886	181	181
PIK3CB	NM_006219	CDS	chr3	138742557	138742781	225	225
PIK3CB	NM_006219	CDS	chr3	138755753	138755979	227	227
PIK3CB	NM_006219	CDS	chr3	138759172	138759343	172	172
ATR	NM_001184	CDS	chr3	142449428	142449602	175	175
ATR	NM_001184	CDS	chr3	142453127	142453233	107	107
ATR	NM_001184	CDS	chr3	142457603	142457755	153	153
ATR	NM_001184	CDS	chr3	142458957	142459111	155	155
ATR	NM_001184	CDS	chr3	142459226	142459383	158	158
ATR	NM_001184	CDS	chr3	142461939	142462090	152	152
ATR	NM_001184	CDS	chr3	142465096	142465240	145	145
ATR	NM_001184	CDS	chr3	142466323	142466533	211	211
ATR	NM_001184	CDS	chr3	142467933	142468068	136	136
ATR	NM_001184	CDS	chr3	142469336	142469569	234	234
ATR	NM_001184	CDS	chr3	142470085	142470183	99	99
ATR	NM_001184	CDS	chr3	142485139	142485282	144	144
ATR	NM_001184	CDS	chr3	142493131	142493311	181	181
ATR	NM_001184	CDS	chr3	142496360	142496520	161	161
ATR	NM_001184	CDS	chr3	142497012	142497192	181	181
ATR	NM_001184	CDS	chr3	142498596	142498774	179	179
ATR	NM_001184	CDS	chr3	142499626	142499718	93	93
ATR	NM_001184	CDS	chr3	142503361	142503453	93	93
ATR	NM_001184	CDS	chr3	142505138	142505303	166	166
ATR	NM_001184	CDS	chr3	142507930	142508109	180	180
ATR	NM_001184	CDS	chr3	142512259	142512470	212	212
ATR	NM_001184	CDS	chr3	142513500	142513638	139	139
ATR	NM_001184	CDS	chr3	142515394	142515515	122	122
ATR	NM_001184	CDS	chr3	142519668	142519784	117	117
ATR	NM_001184	CDS	chr3	142522727	142522841	115	115
ATR	NM_001184	CDS	chr3	142523992	142524199	208	208
ATR	NM_001184	CDS	chr3	142535079	142535205	127	127
ATR	NM_001184	CDS	chr3	142536107	142536201	95	95
ATR	NM_001184	CDS	chr3	142538481	142538625	145	145
ATR	NM_001184	CDS	chr3	142540903	142541034	132	132
ATR	NM_001184	CDS	chr3	142542664	142542757	94	94
ATR	NM_001184	CDS	chr3	142547724	142547910	187	187
ATR	NM_001184	CDS	chr3	142549478	142549673	196	196
ATR	NM_001184	CDS	chr3	142550131	142550302	172	172
ATR	NM_001184	CDS	chr3	142553226	142553398	173	173
ATR	NM_001184	CDS	chr3	142553639	142553740	102	102
ATR	NM_001184	CDS	chr3	142553824	142554015	192	192
ATR	NM_001184	CDS	chr3	142555876	142556139	264	264
ATR	NM_001184	CDS	chr3	142556382	142556575	194	194
ATR	NM_001184	CDS	chr3	142558623	142558776	154	154
ATR	NM_001184	CDS	chr3	142559250	142559441	192	192
ATR	NM_001184	CDS	chr3	142560262	142560454	193	193
ATR	NM_001184	CDS	chr3	142561242	142561421	180	180
ATR	NM_001184	CDS	chr3	142562231	142563109	879	879
ATR	NM_001184	CDS	chr3	142566120	142566261	142	142
ATR	NM_001184	CDS	chr3	142568062	142568154	93	93
ATR	NM_001184	CDS	chr3	142578645	142578704	60	60
PIK3CA	NM_006218	CDS	chr3	179198825	179199177	353	353
PIK3CA	NM_006218	CDS	chr3	179199689	179199899	211	211
PIK3CA	NM_006218	CDS	chr3	179201289	179201540	252	252
PIK3CA	NM_006218	CDS	chr3	179203543	179203789	247	247
PIK3CA	NM_006218	CDS	chr3	179204502	179204588	87	87
PIK3CA	NM_006218	CDS	chr3	179209594	179209700	107	107
PIK3CA	NM_006218	CDS	chr3	179210185	179210338	154	154
PIK3CA	NM_006218	CDS	chr3	179210430	179210565	136	136
PIK3CA	NM_006218	CDS	chr3	179218209	179218334	126	126
PIK3CA	NM_006218	CDS	chr3	179219195	179219277	83	83
PIK3CA	NM_006218	CDS	chr3	179219570	179219735	166	166
PIK3CA	NM_006218	CDS	chr3	179219948	179220052	105	105
PIK3CA	NM_006218	CDS	chr3	179220985	179221157	173	173
PIK3CA	NM_006218	CDS	chr3	179224080	179224187	108	108
PIK3CA	NM_006218	CDS	chr3	179224699	179224821	123	123
PIK3CA	NM_006218	CDS	chr3	179225961	179226040	80	80
PIK3CA	NM_006218	CDS	chr3	179229271	179229442	172	172
PIK3CA	NM_006218	CDS	chr3	179230003	179230121	119	119
PIK3CA	NM_006218	CDS	chr3	179230224	179230376	153	153
PIK3CA	NM_006218	CDS	chr3	179234093	179234364	272	272
FBXW7	NM_033632	CDS	chr4	152322880	152323149	270	270
FBXW7	NM_033632	CDS	chr4	152324183	152324394	212	212
FBXW7	NM_033632	CDS	chr4	152326005	152326231	227	227
FBXW7	NM_033632	CDS	chr4	152328207	152328389	183	183
FBXW7	NM_033632	CDS	chr4	152329671	152329785	115	115
FBXW7	NM_033632	CDS	chr4	152330731	152330868	138	138
FBXW7	NM_033632	CDS	chr4	152332595	152332719	125	125
FBXW7	NM_033632	CDS	chr4	152337801	152337936	136	136
FBXW7	NM_033632	CDS	chr4	152346929	152347071	143	143
FBXW7	NM_033632	CDS	chr4	152350041	152350124	84	84
FBXW7	NM_033632	CDS	chr4	152411302	152411803	502	502
PIK3R1	NM_181523	CDS	chr5	68226675	68227009	335	335
PIK3R1	NM_181523	CDS	chr5	68273389	68273482	94	94
PIK3R1	NM_181523	CDS	chr5	68273938	68274013	76	76
PIK3R1	NM_181523	CDS	chr5	68279601	68279733	133	133
PIK3R1	NM_181523	CDS	chr5	68280527	68280729	203	203
PIK3R1	NM_181523	CDS	chr5	68280926	68281006	81	81
PIK3R1	NM_181523	CDS	chr5	68292258	68292361	104	104
PIK3R1	NM_181523	CDS	chr5	68293100	68293199	100	100
PIK3R1	NM_181523	CDS	chr5	68293302	68293483	182	182
PIK3R1	NM_181523	CDS	chr5	68293708	68293834	127	127
PIK3R1	NM_181523	CDS	chr5	68294535	68294678	144	144
PIK3R1	NM_181523	CDS	chr5	68295147	68295324	178	178
PIK3R1	NM_181523	CDS	chr5	68295419	68295488	70	70
PIK3R1	NM_181523	CDS	chr5	68296170	68296341	172	172
PIK3R1	NM_181523	CDS	chr5	68297411	68297601	191	191
CHD1	NM_001270	CDS	chr5	98856379	98856725	347	347
CHD1	NM_001270	CDS	chr5	98858179	98858390	212	212
CHD1	NM_001270	CDS	chr5	98858963	98859015	53	53
CHD1	NM_001270	CDS	chr5	98859971	98860068	98	98
CHD1	NM_001270	CDS	chr5	98863407	98863586	180	180
CHD1	NM_001270	CDS	chr5	98868494	98868635	142	142
CHD1	NM_001270	CDS	chr5	98869753	98869882	130	130
CHD1	NM_001270	CDS	chr5	98870686	98870803	118	118
CHD1	NM_001270	CDS	chr5	98872050	98872201	152	152
CHD1	NM_001270	CDS	chr5	98872416	98872555	140	140
CHD1	NM_001270	CDS	chr5	98873592	98873723	132	132
CHD1	NM_001270	CDS	chr5	98875071	98875113	43	43
CHD1	NM_001270	CDS	chr5	98876397	98876558	162	162
CHD1	NM_001270	CDS	chr5	98879551	98879728	178	178
CHD1	NM_001270	CDS	chr5	98881075	98881171	97	97
CHD1	NM_001270	CDS	chr5	98881278	98881375	98	94
CHD1	NM_001270	CDS	chr5	98881974	98882123	150	150
CHD1	NM_001270	CDS	chr5	98883087	98883237	151	151
CHD1	NM_001270	CDS	chr5	98885577	98885649	73	73
CHD1	NM_001270	CDS	chr5	98888087	98888240	154	154
CHD1	NM_001270	CDS	chr5	98889075	98889238	164	164
CHD1	NM_001270	CDS	chr5	98892524	98892713	190	190
CHD1	NM_001270	CDS	chr5	98893415	98893606	192	192
CHD1	NM_001270	CDS	chr5	98894596	98894686	91	91
CHD1	NM_001270	CDS	chr5	98896225	98896442	218	218
CHD1	NM_001270	CDS	chr5	98897192	98897320	129	129
CHD1	NM_001270	CDS	chr5	98898255	98898434	180	180
CHD1	NM_001270	CDS	chr5	98898663	98898764	102	102
CHD1	NM_001270	CDS	chr5	98899479	98899705	227	227
CHD1	NM_001270	CDS	chr5	98900810	98901082	273	273
CHD1	NM_001270	CDS	chr5	98901185	98901335	151	151
CHD1	NM_001270	CDS	chr5	98902899	98902964	66	66
CHD1	NM_001270	CDS	chr5	98903791	98903908	118	118
CHD1	NM_001270	CDS	chr5	98904896	98905098	203	203
CHD1	NM_001270	CDS	chr5	98926333	98926386	54	54
APC	NM_001127511	CDS	chr5	112707717	112707882	166	166
APC	NM_001127511	CDS	chr5	112766325	112766410	86	86
APC	NM_001127511	CDS	chr5	112767188	112767390	203	203
APC	NM_001127511	CDS	chr5	112775628	112775737	110	110
APC	NM_001127511	CDS	chr5	112780789	112780903	115	115
APC	NM_001127511	CDS	chr5	112801278	112801383	106	106
APC	NM_001127511	CDS	chr5	112815494	112815593	100	100
APC	NM_001127511	CDS	chr5	112818965	112819344	380	380
APC	NM_001127511	CDS	chr5	112821895	112821991	97	97
APC	NM_001127511	CDS	chr5	112827107	112827247	141	141
APC	NM_001127511	CDS	chr5	112827928	112828006	79	79
APC	NM_001127511	CDS	chr5	112828855	112828972	118	118
APC	NM_001127511	CDS	chr5	112834950	112835165	216	216
APC	NM_001127511	CDS	chr5	112837552	112844126	6575	6575
FANCE	NM_021922	CDS	chr6	35452545	35452793	249	86
FANCE	NM_021922	CDS	chr6	35455746	35456353	608	608
FANCE	NM_021922	CDS	chr6	35457555	35457600	46	46
FANCE	NM_021922	CDS	chr6	35457915	35457984	70	70
FANCE	NM_021922	CDS	chr6	35458296	35458440	145	145
FANCE	NM_021922	CDS	chr6	35459330	35459454	125	125
FANCE	NM_021922	CDS	chr6	35459681	35459760	80	80
FANCE	NM_021922	CDS	chr6	35460551	35460618	68	68
FANCE	NM_021922	CDS	chr6	35462788	35462914	127	127
FANCE	NM_021922	CDS	chr6	35466243	35466345	103	103
CDK6	NM_001259	CDS	chr7	92615139	92615286	148	148
CDK6	NM_001259	CDS	chr7	92618071	92618207	137	137
CDK6	NM_001259	CDS	chr7	92623035	92623086	52	52
CDK6	NM_001259	CDS	chr7	92671425	92671535	111	111
CDK6	NM_001259	CDS	chr7	92725625	92725793	169	169
CDK6	NM_001259	CDS	chr7	92774695	92774831	137	137
CDK6	NM_001259	CDS	chr7	92833090	92833323	234	208
MET	NM_000245	CDS	chr7	116699084	116700284	1201	1201
MET	NM_000245	CDS	chr7	116731667	116731859	193	193
MET	NM_000245	CDS	chr7	116739949	116740084	136	136
MET	NM_000245	CDS	chr7	116740851	116741025	175	175
MET	NM_000245	CDS	chr7	116755354	116755515	162	162
MET	NM_000245	CDS	chr7	116757436	116757539	104	104
MET	NM_000245	CDS	chr7	116757637	116757774	138	138
MET	NM_000245	CDS	chr7	116758458	116758620	163	163
MET	NM_000245	CDS	chr7	116759390	116759490	101	101
MET	NM_000245	CDS	chr7	116763049	116763268	220	220
MET	NM_000245	CDS	chr7	116769644	116769791	148	148
MET	NM_000245	CDS	chr7	116771497	116771654	158	158
MET	NM_000245	CDS	chr7	116771848	116771989	142	142
MET	NM_000245	CDS	chr7	116774880	116775111	232	232
MET	NM_000245	CDS	chr7	116777388	116777469	82	82
MET	NM_000245	CDS	chr7	116778775	116778957	183	183
MET	NM_000245	CDS	chr7	116781987	116782097	111	111
MET	NM_000245	CDS	chr7	116783303	116783469	167	167
MET	NM_000245	CDS	chr7	116795654	116795791	138	138
MET	NM_000245	CDS	chr7	116795886	116796124	239	239
BRAF	NM_004333	CDS	chr7	140734596	140734770	175	164
BRAF	NM_004333	CDS	chr7	140739811	140739946	136	136
BRAF	NM_004333	CDS	chr7	140749286	140749418	133	133
BRAF	NM_004333	CDS	chr7	140753274	140753393	120	120
BRAF	NM_004333	CDS	chr7	140754186	140754233	48	48
BRAF	NM_004333	CDS	chr7	140776911	140777088	178	178
BRAF	NM_004333	CDS	chr7	140777990	140778075	86	86
BRAF	NM_004333	CDS	chr7	140781575	140781693	119	119
BRAF	NM_004333	CDS	chr7	140783020	140783157	138	138
BRAF	NM_004333	CDS	chr7	140787547	140787584	38	38
BRAF	NM_004333	CDS	chr7	140794307	140794467	161	161
BRAF	NM_004333	CDS	chr7	140800361	140800481	121	121
BRAF	NM_004333	CDS	chr7	140801411	140801560	150	150
BRAF	NM_004333	CDS	chr7	140807959	140808062	104	104
BRAF	NM_004333	CDS	chr7	140808891	140808995	105	105
BRAF	NM_004333	CDS	chr7	140834608	140834872	265	265
BRAF	NM_004333	CDS	chr7	140850110	140850212	103	103
BRAF	NM_004333	CDS	chr7	140924565	140924703	139	0
CUL1	NM_003592	CDS	chr7	148730122	148730262	141	141
CUL1	NM_003592	CDS	chr7	148753975	148754150	176	176
CUL1	NM_003592	CDS	chr7	148756982	148757150	169	169
CUL1	NM_003592	CDS	chr7	148759303	148759354	52	52
CUL1	NM_003592	CDS	chr7	148759547	148759638	92	92
CUL1	NM_003592	CDS	chr7	148760332	148760496	165	165
CUL1	NM_003592	CDS	chr7	148766560	148766723	164	164
CUL1	NM_003592	CDS	chr7	148767618	148767749	132	132
CUL1	NM_003592	CDS	chr7	148783782	148783890	109	109
CUL1	NM_003592	CDS	chr7	148783970	148784077	108	108
CUL1	NM_003592	CDS	chr7	148786550	148786599	50	50
CUL1	NM_003592	CDS	chr7	148786988	148787120	133	133
CUL1	NM_003592	CDS	chr7	148788556	148788674	119	119
CUL1	NM_003592	CDS	chr7	148789749	148789826	78	78
CUL1	NM_003592	CDS	chr7	148790309	148790441	133	133
CUL1	NM_003592	CDS	chr7	148792725	148792818	94	94
CUL1	NM_003592	CDS	chr7	148797811	148797859	49	49
CUL1	NM_003592	CDS	chr7	148797936	148798019	84	84
CUL1	NM_003592	CDS	chr7	148798571	148798677	107	107
CUL1	NM_003592	CDS	chr7	148799274	148799388	115	115
CUL1	NM_003592	CDS	chr7	148800501	148800582	82	82
KMT2C	NM_170606	CDS	chr7	152136831	152136924	94	94
KMT2C	NM_170606	CDS	chr7	152138795	152138904	110	110
KMT2C	NM_170606	CDS	chr7	152139185	152139259	75	75
KMT2C	NM_170606	CDS	chr7	152139674	152139791	118	118
KMT2C	NM_170606	CDS	chr7	152144712	152144881	170	170
KMT2C	NM_170606	CDS	chr7	152145152	152145295	144	144
KMT2C	NM_170606	CDS	chr7	152146598	152146735	138	138
KMT2C	NM_170606	CDS	chr7	152148032	152149152	1121	1121
KMT2C	NM_170606	CDS	chr7	152150899	152151007	109	109
KMT2C	NM_170606	CDS	chr7	152151441	152151581	141	141
KMT2C	NM_170606	CDS	chr7	152152704	152152954	251	251
KMT2C	NM_170606	CDS	chr7	152154009	152154146	138	138
KMT2C	NM_170606	CDS	chr7	152154266	152154445	180	180
KMT2C	NM_170606	CDS	chr7	152155909	152156057	149	149
KMT2C	NM_170606	CDS	chr7	152156204	152156346	143	143
KMT2C	NM_170606	CDS	chr7	152158862	152159072	211	211
KMT2C	NM_170606	CDS	chr7	152162116	152163826	1711	1711
KMT2C	NM_170606	CDS	chr7	152167145	152167378	234	234
KMT2C	NM_170606	CDS	chr7	152169185	152169249	65	65
KMT2C	NM_170606	CDS	chr7	152171263	152171342	80	80
KMT2C	NM_170606	CDS	chr7	152174130	152174242	113	113
KMT2C	NM_170606	CDS	chr7	152176190	152178010	1821	1808
KMT2C	NM_170606	CDS	chr7	152179833	152180126	294	294
KMT2C	NM_170606	CDS	chr7	152180710	152182594	1885	1885
KMT2C	NM_170606	CDS	chr7	152182973	152183156	184	184
KMT2C	NM_170606	CDS	chr7	152185557	152185631	75	75
KMT2C	NM_170606	CDS	chr7	152187261	152187476	216	216
KMT2C	NM_170606	CDS	chr7	152187714	152187847	134	134
KMT2C	NM_170606	CDS	chr7	152194008	152194128	121	121
KMT2C	NM_170606	CDS	chr7	152194228	152194261	34	34
KMT2C	NM_170606	CDS	chr7	152194439	152194568	130	130
KMT2C	NM_170606	CDS	chr7	152195906	152196011	106	106
KMT2C	NM_170606	CDS	chr7	152199278	152199459	182	182
KMT2C	NM_170606	CDS	chr7	152202933	152203064	132	132
KMT2C	NM_170606	CDS	chr7	152205105	152205225	121	121
KMT2C	NM_170606	CDS	chr7	152207299	152207428	130	130
KMT2C	NM_170606	CDS	chr7	152220522	152220735	214	214
KMT2C	NM_170606	CDS	chr7	152222000	152222066	67	67
KMT2C	NM_170606	CDS	chr7	152222572	152222682	111	111
KMT2C	NM_170606	CDS	chr7	152224014	152224179	166	166
KMT2C	NM_170606	CDS	chr7	152224434	152224616	183	183
KMT2C	NM_170606	CDS	chr7	152229922	152230027	106	106
KMT2C	NM_170606	CDS	chr7	152230219	152230321	103	95
KMT2C	NM_170606	CDS	chr7	152235816	152235933	118	118
KMT2C	NM_170606	CDS	chr7	152238706	152238826	121	121
KMT2C	NM_170606	CDS	chr7	152247901	152248620	720	720
KMT2C	NM_170606	CDS	chr7	152249875	152249953	79	79
KMT2C	NM_170606	CDS	chr7	152250852	152250966	115	115
KMT2C	NM_170606	CDS	chr7	152251938	152252090	153	153
KMT2C	NM_170606	CDS	chr7	152252545	152252715	171	171
KMT2C	NM_170606	CDS	chr7	152263015	152263130	116	116
KMT2C	NM_170606	CDS	chr7	152265037	152265209	173	173
KMT2C	NM_170606	CDS	chr7	152273704	152273867	164	164
KMT2C	NM_170606	CDS	chr7	152309965	152310075	111	111
KMT2C	NM_170606	CDS	chr7	152311797	152311946	150	150
KMT2C	NM_170606	CDS	chr7	152315137	152315338	202	202
KMT2C	NM_170606	CDS	chr7	152330600	152330739	140	140
KMT2C	NM_170606	CDS	chr7	152358586	152358675	90	90
KMT2C	NM_170606	CDS	chr7	152435625	152435786	162	162
NKX3-1	NM_006167	CDS	chr8	23681220	23681639	420	420
NKX3-1	NM_006167	CDS	chr8	23682603	23682889	287	284
CLU	NM_001831	CDS	chr8	27598240	27598250	11	11
CLU	NM_001831	CDS	chr8	27598459	27598635	177	177
CLU	NM_001831	CDS	chr8	27599779	27600009	231	231
CLU	NM_001831	CDS	chr8	27604290	27604395	106	106
CLU	NM_001831	CDS	chr8	27604923	27605335	413	413
CLU	NM_001831	CDS	chr8	27606353	27606524	172	172
CLU	NM_001831	CDS	chr8	27608937	27609086	150	150
CLU	NM_001831	CDS	chr8	27610474	27610571	98	98
NCOA2	NM_006540	CDS	chr8	70113631	70113643	13	13
NCOA2	NM_006540	CDS	chr8	70121301	70121391	91	91
NCOA2	NM_006540	CDS	chr8	70123883	70124082	200	200
NCOA2	NM_006540	CDS	chr8	70124687	70124865	179	179
NCOA2	NM_006540	CDS	chr8	70126812	70127047	236	236
NCOA2	NM_006540	CDS	chr8	70128432	70128510	79	79
NCOA2	NM_006540	CDS	chr8	70128701	70128980	280	280
NCOA2	NM_006540	CDS	chr8	70131836	70132002	167	167
NCOA2	NM_006540	CDS	chr8	70138202	70138332	131	131
NCOA2	NM_006540	CDS	chr8	70141183	70141399	217	217
NCOA2	NM_006540	CDS	chr8	70144641	70144848	208	208
NCOA2	NM_006540	CDS	chr8	70148272	70148483	212	212
NCOA2	NM_006540	CDS	chr8	70155970	70157240	1271	1271
NCOA2	NM_006540	CDS	chr8	70159504	70159652	149	149
NCOA2	NM_006540	CDS	chr8	70162710	70162854	145	145
NCOA2	NM_006540	CDS	chr8	70163464	70163566	103	103
NCOA2	NM_006540	CDS	chr8	70166565	70166754	190	190
NCOA2	NM_006540	CDS	chr8	70170201	70170379	179	179
NCOA2	NM_006540	CDS	chr8	70174755	70174859	105	105
NCOA2	NM_006540	CDS	chr8	70213902	70214075	174	174
NCOA2	NM_006540	CDS	chr8	70216659	70216745	87	87
MYC	NM_002467	CDS	chr8	127736593	127736623	31	31
MYC	NM_002467	CDS	chr8	127738247	127739019	773	773
MYC	NM_002467	CDS	chr8	127740395	127740958	564	564
CDKN2A	NM_058195	CDS	chr9	21971002	21971208	207	207
CDKN2A	NM_058195	CDS	chr9	21994138	21994331	194	194
FANCG	NM_004629	CDS	chr9	35074107	35074216	110	110
FANCG	NM_004629	CDS	chr9	35074370	35074494	125	125
FANCG	NM_004629	CDS	chr9	35074926	35075082	157	157
FANCG	NM_004629	CDS	chr9	35075278	35075325	48	48
FANCG	NM_004629	CDS	chr9	35075464	35075754	291	291
FANCG	NM_004629	CDS	chr9	35075961	35076028	68	68
FANCG	NM_004629	CDS	chr9	35076431	35076583	153	153
FANCG	NM_004629	CDS	chr9	35076723	35076870	148	148
FANCG	NM_004629	CDS	chr9	35076970	35077101	132	132
FANCG	NM_004629	CDS	chr9	35077263	35077399	137	137
FANCG	NM_004629	CDS	chr9	35078140	35078343	204	204
FANCG	NM_004629	CDS	chr9	35078604	35078736	133	133
FANCG	NM_004629	CDS	chr9	35079150	35079241	92	92
FANCG	NM_004629	CDS	chr9	35079440	35079524	85	85
FANCC	NM_000136	CDS	chr9	95101706	95101850	145	145
FANCC	NM_000136	CDS	chr9	95107065	95107269	205	205
FANCC	NM_000136	CDS	chr9	95111462	95111637	176	176
FANCC	NM_000136	CDS	chr9	95114628	95114710	83	83
FANCC	NM_000136	CDS	chr9	95117314	95117390	77	77
FANCC	NM_000136	CDS	chr9	95125085	95125185	101	101
FANCC	NM_000136	CDS	chr9	95126528	95126581	54	54
FANCC	NM_000136	CDS	chr9	95135345	95135502	158	158
FANCC	NM_000136	CDS	chr9	95149922	95150087	166	166
FANCC	NM_000136	CDS	chr9	95171078	95171143	66	66
FANCC	NM_000136	CDS	chr9	95172036	95172147	112	112
FANCC	NM_000136	CDS	chr9	95240648	95240743	96	96
FANCC	NM_000136	CDS	chr9	95247431	95247516	86	86
FANCC	NM_000136	CDS	chr9	95249126	95249291	166	166
PTEN	NM_000314	CDS	chr10	87864469	87864548	80	80
PTEN	NM_000314	CDS	chr10	87894024	87894109	86	86
PTEN	NM_000314	CDS	chr10	87925512	87925557	46	46
PTEN	NM_000314	CDS	chr10	87931045	87931089	45	45
PTEN	NM_000314	CDS	chr10	87933012	87933251	240	240
PTEN	NM_000314	CDS	chr10	87952117	87952259	143	143
PTEN	NM_000314	CDS	chr10	87957852	87958019	168	168
PTEN	NM_000314	CDS	chr10	87960893	87961118	226	202
PTEN	NM_000314	CDS	chr10	87965286	87965472	187	187
FANCF	NM_022725	CDS	chr11	22624685	22625810	1126	1126
CCND1	NM_053056	CDS	chr11	69641313	69641511	199	199
CCND1	NM_053056	CDS	chr11	69643030	69643246	217	217
CCND1	NM_053056	CDS	chr11	69643831	69643991	161	161
CCND1	NM_053056	CDS	chr11	69647993	69648142	150	150
CCND1	NM_053056	CDS	chr11	69651117	69651282	166	166
ATM	NM_000051	CDS	chr11	108227624	108227696	73	73
ATM	NM_000051	CDS	chr11	108227775	108227888	114	114
ATM	NM_000051	CDS	chr11	108229177	108229323	147	147
ATM	NM_000051	CDS	chr11	108235669	108235834	166	166
ATM	NM_000051	CDS	chr11	108243952	108244118	167	167
ATM	NM_000051	CDS	chr11	108244787	108245026	240	240
ATM	NM_000051	CDS	chr11	108246963	108247127	165	165
ATM	NM_000051	CDS	chr11	108248932	108249102	171	171
ATM	NM_000051	CDS	chr11	108250700	108251072	373	373
ATM	NM_000051	CDS	chr11	108251836	108252031	196	196
ATM	NM_000051	CDS	chr11	108252816	108252912	97	97
ATM	NM_000051	CDS	chr11	108253813	108254039	227	227
ATM	NM_000051	CDS	chr11	108256214	108256340	127	127
ATM	NM_000051	CDS	chr11	108257480	108257606	127	127
ATM	NM_000051	CDS	chr11	108258985	108259075	91	91
ATM	NM_000051	CDS	chr11	108267170	108267342	173	173
ATM	NM_000051	CDS	chr11	108268409	108268609	201	201
ATM	NM_000051	CDS	chr11	108271063	108271146	84	84
ATM	NM_000051	CDS	chr11	108271250	108271406	157	157
ATM	NM_000051	CDS	chr11	108272531	108272607	77	77
ATM	NM_000051	CDS	chr11	108272721	108272852	132	132
ATM	NM_000051	CDS	chr11	108279490	108279608	119	119
ATM	NM_000051	CDS	chr11	108280994	108281168	175	175
ATM	NM_000051	CDS	chr11	108282709	108282879	171	171
ATM	NM_000051	CDS	chr11	108284226	108284473	248	248
ATM	NM_000051	CDS	chr11	108287599	108287715	117	117
ATM	NM_000051	CDS	chr11	108288976	108289103	128	128
ATM	NM_000051	CDS	chr11	108289601	108289801	201	201
ATM	NM_000051	CDS	chr11	108292618	108292793	176	176
ATM	NM_000051	CDS	chr11	108293312	108293477	166	166
ATM	NM_000051	CDS	chr11	108294926	108295059	134	134
ATM	NM_000051	CDS	chr11	108297286	108297382	97	97
ATM	NM_000051	CDS	chr11	108299713	108299885	173	173
ATM	NM_000051	CDS	chr11	108301647	108301789	143	143
ATM	NM_000051	CDS	chr11	108302852	108303029	178	178
ATM	NM_000051	CDS	chr11	108304674	108304852	179	179
ATM	NM_000051	CDS	chr11	108307896	108307984	89	89
ATM	NM_000051	CDS	chr11	108310159	108310315	157	157
ATM	NM_000051	CDS	chr11	108312410	108312498	89	89
ATM	NM_000051	CDS	chr11	108315822	108315911	90	90
ATM	NM_000051	CDS	chr11	108316010	108316113	104	104
ATM	NM_000051	CDS	chr11	108317372	108317521	150	150
ATM	NM_000051	CDS	chr11	108319953	108320058	106	106
ATM	NM_000051	CDS	chr11	108321300	108321420	121	121
ATM	NM_000051	CDS	chr11	108325309	108325544	236	236
ATM	NM_000051	CDS	chr11	108326057	108326225	169	169
ATM	NM_000051	CDS	chr11	108327644	108327758	115	115
ATM	NM_000051	CDS	chr11	108329020	108329238	219	219
ATM	NM_000051	CDS	chr11	108330213	108330421	209	209
ATM	NM_000051	CDS	chr11	108331443	108331557	115	115
ATM	NM_000051	CDS	chr11	108331878	108332037	160	160
ATM	NM_000051	CDS	chr11	108332761	108332900	140	140
ATM	NM_000051	CDS	chr11	108333885	108333968	84	84
ATM	NM_000051	CDS	chr11	108334968	108335109	142	142
ATM	NM_000051	CDS	chr11	108335844	108335961	118	118
ATM	NM_000051	CDS	chr11	108343221	108343371	151	151
ATM	NM_000051	CDS	chr11	108345742	108345908	167	167
ATM	NM_000051	CDS	chr11	108347278	108347365	88	88
ATM	NM_000051	CDS	chr11	108353765	108353880	116	116
ATM	NM_000051	CDS	chr11	108354810	108354874	65	65
ATM	NM_000051	CDS	chr11	108365081	108365218	138	138
ATM	NM_000051	CDS	chr11	108365324	108365508	185	185
ZBTB16	NM_006006	CDS	chr11	114063300	114064568	1269	1269
ZBTB16	NM_006006	CDS	chr11	114156336	114156434	99	99
ZBTB16	NM_006006	CDS	chr11	114186951	114187038	88	88
ZBTB16	NM_006006	CDS	chr11	114242166	114242337	172	172
ZBTB16	NM_006006	CDS	chr11	114247197	114247365	169	169
ZBTB16	NM_006006	CDS	chr11	114250325	114250555	231	231
CDKN1B	NM_004064	CDS	chr12	12717839	12718314	476	476
CDKN1B	NM_004064	CDS	chr12	12718824	12718946	123	123
KRAS	NM_033360	CDS	chr12	25215440	25215560	121	121
KRAS	NM_033360	CDS	chr12	25225613	25225773	161	161
KRAS	NM_033360	CDS	chr12	25227233	25227412	180	180
KRAS	NM_033360	CDS	chr12	25245273	25245384	112	112
KMT2D	NM_003482	CDS	chr12	49021779	49021872	94	94
KMT2D	NM_003482	CDS	chr12	49022042	49022151	110	110
KMT2D	NM_003482	CDS	chr12	49022279	49022353	75	75
KMT2D	NM_003482	CDS	chr12	49022589	49022875	287	287
KMT2D	NM_003482	CDS	chr12	49024577	49024708	132	132
KMT2D	NM_003482	CDS	chr12	49024809	49024946	138	138
KMT2D	NM_003482	CDS	chr12	49026181	49027322	1142	1142
KMT2D	NM_003482	CDS	chr12	49027802	49027930	129	129
KMT2D	NM_003482	CDS	chr12	49028008	49028141	134	134
KMT2D	NM_003482	CDS	chr12	49028827	49028958	132	132
KMT2D	NM_003482	CDS	chr12	49029060	49029236	177	177
KMT2D	NM_003482	CDS	chr12	49029400	49029476	77	77
KMT2D	NM_003482	CDS	chr12	49030279	49030439	161	161
KMT2D	NM_003482	CDS	chr12	49030600	49030768	169	169
KMT2D	NM_003482	CDS	chr12	49030892	49031033	142	142
KMT2D	NM_003482	CDS	chr12	49031174	49033964	2791	2791
KMT2D	NM_003482	CDS	chr12	49034066	49034299	234	234
KMT2D	NM_003482	CDS	chr12	49034409	49034476	68	68
KMT2D	NM_003482	CDS	chr12	49034581	49034666	86	86
KMT2D	NM_003482	CDS	chr12	49034811	49034935	125	125
KMT2D	NM_003482	CDS	chr12	49037124	49038989	1866	1866
KMT2D	NM_003482	CDS	chr12	49039221	49039358	138	138
KMT2D	NM_003482	CDS	chr12	49039434	49039617	184	184
KMT2D	NM_003482	CDS	chr12	49039723	49041535	1813	1813
KMT2D	NM_003482	CDS	chr12	49041654	49041705	52	52
KMT2D	NM_003482	CDS	chr12	49041916	49041990	75	75
KMT2D	NM_003482	CDS	chr12	49042088	49042330	243	243
KMT2D	NM_003482	CDS	chr12	49042560	49042645	86	86
KMT2D	NM_003482	CDS	chr12	49042740	49042878	139	139
KMT2D	NM_003482	CDS	chr12	49043075	49043186	112	112
KMT2D	NM_003482	CDS	chr12	49043362	49043428	67	67
KMT2D	NM_003482	CDS	chr12	49043634	49043782	149	149
KMT2D	NM_003482	CDS	chr12	49043867	49043998	132	132
KMT2D	NM_003482	CDS	chr12	49044199	49044304	106	106
KMT2D	NM_003482	CDS	chr12	49044402	49044522	121	121
KMT2D	NM_003482	CDS	chr12	49044743	49044965	223	223
KMT2D	NM_003482	CDS	chr12	49045919	49045967	49	49
KMT2D	NM_003482	CDS	chr12	49046064	49046174	111	111
KMT2D	NM_003482	CDS	chr12	49046259	49046424	166	166
KMT2D	NM_003482	CDS	chr12	49046608	49046790	183	183
KMT2D	NM_003482	CDS	chr12	49047964	49048069	106	106
KMT2D	NM_003482	CDS	chr12	49048658	49048769	112	112
KMT2D	NM_003482	CDS	chr12	49049104	49049218	115	115
KMT2D	NM_003482	CDS	chr12	49049681	49050790	1110	1110
KMT2D	NM_003482	CDS	chr12	49050885	49052424	1540	1540
KMT2D	NM_003482	CDS	chr12	49052563	49052709	147	147
KMT2D	NM_003482	CDS	chr12	49052914	49053072	159	159
KMT2D	NM_003482	CDS	chr12	49053206	49053321	116	116
KMT2D	NM_003482	CDS	chr12	49053475	49053641	167	167
KMT2D	NM_003482	CDS	chr12	49053977	49054140	164	164
KMT2D	NM_003482	CDS	chr12	49054306	49054416	111	111
KMT2D	NM_003482	CDS	chr12	49054527	49054751	225	225
KMT2D	NM_003482	CDS	chr12	49054899	49055026	128	128
KMT2D	NM_003482	CDS	chr12	49055275	49055324	50	50
CDK4	NM_000075	CDS	chr12	57748524	57748617	94	94
CDK4	NM_000075	CDS	chr12	57749181	57749317	137	137
CDK4	NM_000075	CDS	chr12	57749453	57749504	52	52
CDK4	NM_000075	CDS	chr12	57750655	57750765	111	111
CDK4	NM_000075	CDS	chr12	57750922	57751090	169	169
CDK4	NM_000075	CDS	chr12	57751206	57751342	137	137
CDK4	NM_000075	CDS	chr12	57751499	57751717	219	219
MDM2	NM_002392	CDS	chr12	68808477	68808491	15	15
MDM2	NM_002392	CDS	chr12	68809207	68809292	86	86
MDM2	NM_002392	CDS	chr12	68813553	68813628	76	76
MDM2	NM_002392	CDS	chr12	68816811	68816945	135	135
MDM2	NM_002392	CDS	chr12	68820324	68820374	51	51
MDM2	NM_002392	CDS	chr12	68824362	68824430	69	69
MDM2	NM_002392	CDS	chr12	68824554	68824651	98	98
MDM2	NM_002392	CDS	chr12	68828770	68828931	162	162
MDM2	NM_002392	CDS	chr12	68835828	68835984	157	157
MDM2	NM_002392	CDS	chr12	68836671	68836749	79	79
MDM2	NM_002392	CDS	chr12	68839273	68839849	577	577
BRCA2	NM_000059	CDS	chr13	32316460	32316527	68	68
BRCA2	NM_000059	CDS	chr13	32319076	32319325	250	250
BRCA2	NM_000059	CDS	chr13	32325075	32325184	110	110
BRCA2	NM_000059	CDS	chr13	32326100	32326150	51	51
BRCA2	NM_000059	CDS	chr13	32326241	32326282	42	42
BRCA2	NM_000059	CDS	chr13	32326498	32326613	116	116
BRCA2	NM_000059	CDS	chr13	32329442	32329492	51	51
BRCA2	NM_000059	CDS	chr13	32330918	32331030	113	113
BRCA2	NM_000059	CDS	chr13	32332271	32333387	1117	1117
BRCA2	NM_000059	CDS	chr13	32336264	32341196	4933	4933
BRCA2	NM_000059	CDS	chr13	32344557	32344653	97	97
BRCA2	NM_000059	CDS	chr13	32346826	32346896	71	71
BRCA2	NM_000059	CDS	chr13	32354860	32355288	429	429
BRCA2	NM_000059	CDS	chr13	32356427	32356609	183	183
BRCA2	NM_000059	CDS	chr13	32357741	32357929	189	189
BRCA2	NM_000059	CDS	chr13	32362522	32362693	172	172
BRCA2	NM_000059	CDS	chr13	32363178	32363533	356	356
BRCA2	NM_000059	CDS	chr13	32370401	32370557	157	157
BRCA2	NM_000059	CDS	chr13	32370955	32371100	146	146
BRCA2	NM_000059	CDS	chr13	32376669	32376791	123	123
BRCA2	NM_000059	CDS	chr13	32379316	32379515	200	200
BRCA2	NM_000059	CDS	chr13	32379749	32379913	165	165
BRCA2	NM_000059	CDS	chr13	32380006	32380145	140	140
BRCA2	NM_000059	CDS	chr13	32394688	32394933	246	246
BRCA2	NM_000059	CDS	chr13	32396897	32397044	148	148
BRCA2	NM_000059	CDS	chr13	32398161	32398770	610	610
RB1	NM_000321	CDS	chr13	48303912	48304049	138	15
RB1	NM_000321	CDS	chr13	48307279	48307406	128	128
RB1	NM_000321	CDS	chr13	48342598	48342714	117	117
RB1	NM_000321	CDS	chr13	48345079	48345199	121	121
RB1	NM_000321	CDS	chr13	48347824	48347863	40	40
RB1	NM_000321	CDS	chr13	48348955	48349023	69	69
RB1	NM_000321	CDS	chr13	48360016	48360127	112	112
RB1	NM_000321	CDS	chr13	48362814	48362957	144	144
RB1	NM_000321	CDS	chr13	48364893	48364971	79	79
RB1	NM_000321	CDS	chr13	48367493	48367603	111	111
RB1	NM_000321	CDS	chr13	48368526	48368604	79	79
RB1	NM_000321	CDS	chr13	48373404	48373492	89	89
RB1	NM_000321	CDS	chr13	48376917	48377034	118	118
RB1	NM_000321	CDS	chr13	48379593	48379650	58	58
RB1	NM_000321	CDS	chr13	48380052	48380084	33	0
RB1	NM_000321	CDS	chr13	48380164	48380241	78	78
RB1	NM_000321	CDS	chr13	48381246	48381443	198	198
RB1	NM_000321	CDS	chr13	48452992	48453111	120	120
RB1	NM_000321	CDS	chr13	48456203	48456349	147	147
RB1	NM_000321	CDS	chr13	48459687	48459833	147	147
RB1	NM_000321	CDS	chr13	48463730	48463835	106	106
RB1	NM_000321	CDS	chr13	48464997	48465111	115	104
RB1	NM_000321	CDS	chr13	48465204	48465368	165	165
RB1	NM_000321	CDS	chr13	48473359	48473390	32	32
RB1	NM_000321	CDS	chr13	48476700	48476843	144	144
RB1	NM_000321	CDS	chr13	48477354	48477404	51	51
RB1	NM_000321	CDS	chr13	48479997	48480071	75	75
ERCC5	NM_000123	CDS	chr13	102846266	102846354	89	89
ERCC5	NM_000123	CDS	chr13	102852117	102852293	177	177
ERCC5	NM_000123	CDS	chr13	102853756	102853872	117	117
ERCC5	NM_000123	CDS	chr13	102854287	102854374	88	88
ERCC5	NM_000123	CDS	chr13	102856051	102856112	62	62
ERCC5	NM_000123	CDS	chr13	102858274	102858418	145	145
ERCC5	NM_000123	CDS	chr13	102861506	102861714	209	209
ERCC5	NM_000123	CDS	chr13	102862029	102863103	1075	1075
ERCC5	NM_000123	CDS	chr13	102865666	102865911	246	246
ERCC5	NM_000123	CDS	chr13	102866261	102866381	121	121
ERCC5	NM_000123	CDS	chr13	102866631	102866845	215	215
ERCC5	NM_000123	CDS	chr13	102868112	102868257	146	146
ERCC5	NM_000123	CDS	chr13	102872197	102872398	202	202
ERCC5	NM_000123	CDS	chr13	102873258	102873343	86	86
ERCC5	NM_000123	CDS	chr13	102875306	102875903	598	598
FOXA1	NM_004496	CDS	chr14	37591364	37592711	1348	1348
FOXA1	NM_004496	CDS	chr14	37594900	37594972	73	73
RAD51B	NM_133509	CDS	chr14	67823543	67823627	85	85
RAD51B	NM_133509	CDS	chr14	67825463	67825577	115	115
RAD51B	NM_133509	CDS	chr14	67835079	67835196	118	118
RAD51B	NM_133509	CDS	chr14	67865002	67865139	138	117
RAD51B	NM_133509	CDS	chr14	67885868	67885988	121	121
RAD51B	NM_133509	CDS	chr14	67887020	67887204	185	185
RAD51B	NM_133509	CDS	chr14	68291883	68291980	98	98
RAD51B	NM_133509	CDS	chr14	68411423	68411527	105	105
RAD51B	NM_133509	CDS	chr14	68468171	68468250	80	80
RAD51B	NM_133509	CDS	chr14	68594484	68594603	120	0
AKT1	NM_001014432	CDS	chr14	104770340	104770420	81	81
AKT1	NM_001014432	CDS	chr14	104770744	104770847	104	104
AKT1	NM_001014432	CDS	chr14	104772364	104772452	89	89
AKT1	NM_001014432	CDS	chr14	104772877	104773092	216	216
AKT1	NM_001014432	CDS	chr14	104773250	104773379	130	130
AKT1	NM_001014432	CDS	chr14	104773454	104773580	127	127
AKT1	NM_001014432	CDS	chr14	104773911	104773980	70	70
AKT1	NM_001014432	CDS	chr14	104774937	104775003	67	67
AKT1	NM_001014432	CDS	chr14	104775075	104775207	133	133
AKT1	NM_001014432	CDS	chr14	104775651	104775799	149	149
AKT1	NM_001014432	CDS	chr14	104776658	104776770	113	113
AKT1	NM_001014432	CDS	chr14	104780087	104780216	130	130
AKT1	NM_001014432	CDS	chr14	104792597	104792643	47	47
IDH2	NM_002168	CDS	chr15	90084265	90084353	89	89
IDH2	NM_002168	CDS	chr15	90084815	90084908	94	94
IDH2	NM_002168	CDS	chr15	90085000	90085098	99	99
IDH2	NM_002168	CDS	chr15	90085274	90085387	114	114
IDH2	NM_002168	CDS	chr15	90087111	90087263	153	153
IDH2	NM_002168	CDS	chr15	90087438	90087575	138	138
IDH2	NM_002168	CDS	chr15	90088358	90088502	145	145
IDH2	NM_002168	CDS	chr15	90088586	90088747	162	162
IDH2	NM_002168	CDS	chr15	90090478	90090644	167	167
IDH2	NM_002168	CDS	chr15	90091552	90091644	93	93
IDH2	NM_002168	CDS	chr15	90102275	90102390	116	0
ERCC4	NM_005236	CDS	chr16	13920165	13920372	208	190
ERCC4	NM_005236	CDS	chr16	13922030	13922211	182	182
ERCC4	NM_005236	CDS	chr16	13926560	13926756	197	197
ERCC4	NM_005236	CDS	chr16	13928027	13928235	209	209
ERCC4	NM_005236	CDS	chr16	13930709	13930890	182	182
ERCC4	NM_005236	CDS	chr16	13932156	13932285	130	130
ERCC4	NM_005236	CDS	chr16	13934191	13934302	112	112
ERCC4	NM_005236	CDS	chr16	13935145	13935743	599	599
ERCC4	NM_005236	CDS	chr16	13937765	13937858	94	94
ERCC4	NM_005236	CDS	chr16	13944722	13944835	114	114
ERCC4	NM_005236	CDS	chr16	13947613	13948347	735	735
ZFHX3	NM_006885	CDS	chr16	72787163	72788848	1686	1686
ZFHX3	NM_006885	CDS	chr16	72793254	72798714	5461	5461
ZFHX3	NM_006885	CDS	chr16	72800026	72800129	104	104
ZFHX3	NM_006885	CDS	chr16	72811576	72811777	202	202
ZFHX3	NM_006885	CDS	chr16	72811904	72812038	135	135
ZFHX3	NM_006885	CDS	chr16	72829778	72829859	82	82
ZFHX3	NM_006885	CDS	chr16	72889730	72889962	233	233
ZFHX3	NM_006885	CDS	chr16	72950468	72950965	498	498
ZFHX3	NM_006885	CDS	chr16	72957426	72960145	2720	2720
FANCA	NM_001018112	CDS	chr16	89799078	89799079	2	2
FANCA	NM_001018112	CDS	chr16	89799165	89799232	68	68
FANCA	NM_001018112	CDS	chr16	89799604	89799638	35	35
FANCA	NM_001018112	CDS	chr16	89803258	89803341	84	84
FANCA	NM_001018112	CDS	chr16	89805279	89805392	114	114
FANCA	NM_001018112	CDS	chr16	89808293	89808367	75	75
FANCA	NM_001018112	CDS	chr16	89810706	89810802	97	97
FANCA	NM_001018112	CDS	chr16	89810928	89811071	144	144
FANCA	NM_001018112	CDS	chr16	89814519	89814613	95	95
FANCA	NM_001018112	CDS	chr16	89815876	89815986	111	111
FANCA	NM_001018112	CDS	chr16	89816536	89816615	80	79
TP53	NM_000546	CDS	chr17	7669608	7669690	83	83
TP53	NM_000546	CDS	chr17	7670608	7670715	108	108
TP53	NM_000546	CDS	chr17	7673534	7673608	75	75
TP53	NM_000546	CDS	chr17	7673700	7673837	138	138
TP53	NM_000546	CDS	chr17	7674180	7674290	111	111
TP53	NM_000546	CDS	chr17	7674858	7674971	114	114
TP53	NM_000546	CDS	chr17	7675052	7675236	185	185
TP53	NM_000546	CDS	chr17	7675993	7676272	280	280
TP53	NM_000546	CDS	chr17	7676381	7676403	23	23
TP53	NM_000546	CDS	chr17	7676520	7676594	75	75
CDK12	NM_015083	CDS	chr17	39462071	39463117	1047	1047
CDK12	NM_015083	CDS	chr17	39470878	39471763	886	886
CDK12	NM_015083	CDS	chr17	39490556	39490733	178	178
CDK12	NM_015083	CDS	chr17	39492750	39492890	141	141
CDK12	NM_015083	CDS	chr17	39494523	39494694	172	172
CDK12	NM_015083	CDS	chr17	39501249	39501439	191	191
CDK12	NM_015083	CDS	chr17	39509704	39509761	58	58
CDK12	NM_015083	CDS	chr17	39511528	39511630	103	103
CDK12	NM_015083	CDS	chr17	39515730	39515808	79	79
CDK12	NM_015083	CDS	chr17	39517439	39517556	118	118
CDK12	NM_015083	CDS	chr17	39519955	39520087	133	133
CDK12	NM_015083	CDS	chr17	39524673	39524885	213	213
CDK12	NM_015083	CDS	chr17	39525863	39526316	454	454
CDK12	NM_015083	CDS	chr17	39530630	39531316	687	687
BRCA1	NM_007298	CDS	chr17	43045677	43045802	126	126
BRCA1	NM_007298	CDS	chr17	43047642	43047703	62	62
BRCA1	NM_007298	CDS	chr17	43049120	43049194	75	75
BRCA1	NM_007298	CDS	chr17	43051062	43051117	56	56
BRCA1	NM_007298	CDS	chr17	43057051	43057135	85	85
BRCA1	NM_007298	CDS	chr17	43063332	43063373	42	42
BRCA1	NM_007298	CDS	chr17	43063873	43063951	79	79
BRCA1	NM_007298	CDS	chr17	43067607	43067695	89	89
BRCA1	NM_007298	CDS	chr17	43070927	43071238	312	312
BRCA1	NM_007298	CDS	chr17	43074330	43074521	192	192
BRCA1	NM_007298	CDS	chr17	43076487	43076611	125	125
BRCA1	NM_007298	CDS	chr17	43082403	43082575	173	173
BRCA1	NM_007298	CDS	chr17	43090943	43091032	90	90
BRCA1	NM_007298	CDS	chr17	43094743	43094860	118	118
BRCA1	NM_007298	CDS	chr17	43095845	43095922	78	78
BRCA1	NM_007298	CDS	chr17	43097243	43097289	47	47
BRCA1	NM_007298	CDS	chr17	43099774	43099880	107	107
BRCA1	NM_007298	CDS	chr17	43104121	43104261	141	141
BRCA1	NM_007298	CDS	chr17	43104867	43104956	90	90
BRCA1	NM_007298	CDS	chr17	43106455	43106533	79	79
BRCA1	NM_007298	CDS	chr17	43115725	43115779	55	55
BRCA1	NM_007298	CDS	chr17	43124016	43124096	81	81
SPOP	NM_001007230	CDS	chr17	49600377	49600522	146	146
SPOP	NM_001007230	CDS	chr17	49601864	49602007	144	144
SPOP	NM_001007230	CDS	chr17	49607249	49607372	124	124
SPOP	NM_001007230	CDS	chr17	49607873	49607929	57	57
SPOP	NM_001007230	CDS	chr17	49611279	49611457	179	179
SPOP	NM_001007230	CDS	chr17	49618980	49619108	129	129
SPOP	NM_001007230	CDS	chr17	49619233	49619385	153	153
SPOP	NM_001007230	CDS	chr17	49621945	49622067	123	123
SPOP	NM_001007230	CDS	chr17	49622732	49622810	79	79
RNF43	NM_017763	CDS	chr17	58354942	58354986	45	45
RNF43	NM_017763	CDS	chr17	58357467	58358823	1357	1357
RNF43	NM_017763	CDS	chr17	58360148	58360251	104	104
RNF43	NM_017763	CDS	chr17	58360782	58360944	163	163
RNF43	NM_017763	CDS	chr17	58362543	58362648	106	106
RNF43	NM_017763	CDS	chr17	58363274	58363406	133	133
RNF43	NM_017763	CDS	chr17	58363525	58363600	76	76
RNF43	NM_017763	CDS	chr17	58370910	58371033	124	124
RNF43	NM_017763	CDS	chr17	58415325	58415577	253	253
RAD51C	NM_058216	CDS	chr17	58692643	58692788	146	146
RAD51C	NM_058216	CDS	chr17	58694930	58695189	260	260
RAD51C	NM_058216	CDS	chr17	58696692	58696859	168	168
RAD51C	NM_058216	CDS	chr17	58703195	58703329	135	135
RAD51C	NM_058216	CDS	chr17	58709858	58709990	133	133
RAD51C	NM_058216	CDS	chr17	58720745	58720812	68	68
RAD51C	NM_058216	CDS	chr17	58724039	58724100	62	62
RAD51C	NM_058216	CDS	chr17	58732483	58732544	62	62
RAD51C	NM_058216	CDS	chr17	58734117	58734222	106	106
AKT2	NM_001243027	CDS	chr19	40233871	40233951	81	81
AKT2	NM_001243027	CDS	chr19	40235044	40235147	104	104
AKT2	NM_001243027	CDS	chr19	40235262	40235350	89	89
AKT2	NM_001243027	CDS	chr19	40235889	40236104	216	216
AKT2	NM_001243027	CDS	chr19	40236256	40236385	130	130
AKT2	NM_001243027	CDS	chr19	40237968	40238091	124	124
AKT2	NM_001243027	CDS	chr19	40238904	40238973	70	70
AKT2	NM_001243027	CDS	chr19	40240044	40240110	67	67
AKT2	NM_001243027	CDS	chr19	40241937	40242069	133	133
AKT2	NM_001243027	CDS	chr19	40242533	40242687	155	155
AKT2	NM_001243027	CDS	chr19	40255157	40255258	102	102
ERCC2	NM_000400	CDS	chr19	45351628	45351721	94	94
ERCC2	NM_000400	CDS	chr19	45352208	45352352	145	145
ERCC2	NM_000400	CDS	chr19	45352505	45352649	145	145
ERCC2	NM_000400	CDS	chr19	45352745	45352816	72	72
ERCC2	NM_000400	CDS	chr19	45353082	45353155	74	74
ERCC2	NM_000400	CDS	chr19	45353241	45353334	94	94
ERCC2	NM_000400	CDS	chr19	45354729	45354851	123	123
ERCC2	NM_000400	CDS	chr19	45355664	45355728	65	65
ERCC2	NM_000400	CDS	chr19	45357269	45357371	103	103
ERCC2	NM_000400	CDS	chr19	45357473	45357543	71	71
ERCC2	NM_000400	CDS	chr19	45357629	45357699	71	71
ERCC2	NM_000400	CDS	chr19	45361523	45361642	120	120
ERCC2	NM_000400	CDS	chr19	45363742	45363911	170	162
ERCC2	NM_000400	CDS	chr19	45363985	45364119	135	135
ERCC2	NM_000400	CDS	chr19	45364234	45364331	98	98
ERCC2	NM_000400	CDS	chr19	45364423	45364547	125	125
ERCC2	NM_000400	CDS	chr19	45364837	45364954	118	118
ERCC2	NM_000400	CDS	chr19	45365041	45365158	118	118
ERCC2	NM_000400	CDS	chr19	45368629	45368743	115	115
ERCC2	NM_000400	CDS	chr19	45368929	45368992	64	64
ERCC2	NM_000400	CDS	chr19	45369069	45369147	79	79
ERCC2	NM_000400	CDS	chr19	45370132	45370232	101	101
ERCC2	NM_000400	CDS	chr19	45370535	45370540	6	6
ERCC1	NM_001983	CDS	chr19	45409674	45409725	52	52
ERCC1	NM_001983	CDS	chr19	45413676	45413745	70	70
ERCC1	NM_001983	CDS	chr19	45413962	45414034	73	73
ERCC1	NM_001983	CDS	chr19	45414860	45414960	101	101
ERCC1	NM_001983	CDS	chr19	45416820	45416897	78	78
ERCC1	NM_001983	CDS	chr19	45419097	45419197	101	101
ERCC1	NM_001983	CDS	chr19	45420323	45420427	105	105
ERCC1	NM_001983	CDS	chr19	45421177	45421393	217	217
ERCC1	NM_001983	CDS	chr19	45423269	45423374	106	106
ASXL1	NM_015338	CDS	chr20	32358775	32358832	58	0
ASXL1	NM_015338	CDS	chr20	32366383	32366466	84	84
ASXL1	NM_015338	CDS	chr20	32369011	32369123	113	113
ASXL1	NM_015338	CDS	chr20	32428127	32428248	122	122
ASXL1	NM_015338	CDS	chr20	32428324	32428422	99	99
ASXL1	NM_015338	CDS	chr20	32429337	32429431	95	95
ASXL1	NM_015338	CDS	chr20	32429900	32430053	154	154
ASXL1	NM_015338	CDS	chr20	32431320	32431484	165	165
ASXL1	NM_015338	CDS	chr20	32431582	32431679	98	98
ASXL1	NM_015338	CDS	chr20	32432879	32432985	107	107
ASXL1	NM_015338	CDS	chr20	32433283	32433917	635	635
ASXL1	NM_015338	CDS	chr20	32434431	32437338	2908	2908
GNAS	NM_000516	CDS	chr20	58891726	58891865	140	52
GNAS	NM_000516	CDS	chr20	58895611	58895684	74	74
GNAS	NM_000516	CDS	chr20	58898940	58898985	46	46
GNAS	NM_000516	CDS	chr20	58903530	58903585	56	56
GNAS	NM_000516	CDS	chr20	58903671	58903791	121	121
GNAS	NM_000516	CDS	chr20	58905382	58905480	99	99
GNAS	NM_000516	CDS	chr20	58909161	58909216	56	56
GNAS	NM_000516	CDS	chr20	58909349	58909423	75	75
GNAS	NM_000516	CDS	chr20	58909520	58909579	60	60
GNAS	NM_000516	CDS	chr20	58909683	58909804	122	122
GNAS	NM_000516	CDS	chr20	58909950	58910081	132	132
GNAS	NM_000516	CDS	chr20	58910333	58910401	69	69
GNAS	NM_000516	CDS	chr20	58910682	58910829	148	148
RUNX1	NM_001001890	CDS	chr21	34792134	34792610	477	477
RUNX1	NM_001001890	CDS	chr21	34799300	34799462	163	163
RUNX1	NM_001001890	CDS	chr21	34834409	34834601	193	193
RUNX1	NM_001001890	CDS	chr21	34859473	34859578	106	106
RUNX1	NM_001001890	CDS	chr21	34880556	34880713	158	158
RUNX1	NM_001001890	CDS	chr21	34886842	34887112	271	271
ERG	NM_182918	CDS	chr21	38383402	38383923	522	522
ERG	NM_182918	CDS	chr21	38390994	38391042	49	49
ERG	NM_182918	CDS	chr21	38391658	38391715	58	58
ERG	NM_182918	CDS	chr21	38392375	38392444	70	70
ERG	NM_182918	CDS	chr21	38400573	38400645	73	73
ERG	NM_182918	CDS	chr21	38402556	38402637	82	82
ERG	NM_182918	CDS	chr21	38403505	38403709	205	205
ERG	NM_182918	CDS	chr21	38423409	38423561	153	153
ERG	NM_182918	CDS	chr21	38445403	38445621	219	219
ERG	NM_182918	CDS	chr21	38498362	38498380	19	19
TMPRSS2	NM_005656	CDS	chr21	41466141	41466153	13	13
TMPRSS2	NM_005656	CDS	chr21	41467733	41467886	154	154
TMPRSS2	NM_005656	CDS	chr21	41468395	41468538	144	144
TMPRSS2	NM_005656	CDS	chr21	41470647	41470743	97	97
TMPRSS2	NM_005656	CDS	chr21	41471805	41471981	177	177
TMPRSS2	NM_005656	CDS	chr21	41473324	41473496	173	173
TMPRSS2	NM_005656	CDS	chr21	41476576	41476620	45	45
TMPRSS2	NM_005656	CDS	chr21	41479171	41479282	112	112
TMPRSS2	NM_005656	CDS	chr21	41480475	41480602	128	128
TMPRSS2	NM_005656	CDS	chr21	41488393	41488513	121	121
TMPRSS2	NM_005656	CDS	chr21	41489506	41489593	88	88
TMPRSS2	NM_005656	CDS	chr21	41494355	41494578	224	224
TMPRSS2	NM_005656	CDS	chr21	41498118	41498133	16	16
KDM6A	NM_021140	CDS	chrX	44873551	44873712	162	0
KDM6A	NM_021140	CDS	chrX	44873923	44873987	65	65
KDM6A	NM_021140	CDS	chrX	44961283	44961392	110	110
KDM6A	NM_021140	CDS	chrX	44974665	44974715	51	51
KDM6A	NM_021140	CDS	chrX	45010960	45011019	60	60
KDM6A	NM_021140	CDS	chrX	45020609	45020730	122	122
KDM6A	NM_021140	CDS	chrX	45034930	45034985	56	56
KDM6A	NM_021140	CDS	chrX	45037654	45037689	36	36
KDM6A	NM_021140	CDS	chrX	45051708	45051802	95	68
KDM6A	NM_021140	CDS	chrX	45053828	45053955	128	128
KDM6A	NM_021140	CDS	chrX	45059005	45059104	100	100
KDM6A	NM_021140	CDS	chrX	45059246	45059466	221	221
KDM6A	NM_021140	CDS	chrX	45060021	45060156	136	136
KDM6A	NM_021140	CDS	chrX	45061323	45061419	97	85
KDM6A	NM_021140	CDS	chrX	45062646	45062748	103	76
KDM6A	NM_021140	CDS	chrX	45063421	45063817	397	397
KDM6A	NM_021140	CDS	chrX	45069578	45070357	780	780
KDM6A	NM_021140	CDS	chrX	45076696	45076826	131	131
KDM6A	NM_021140	CDS	chrX	45078399	45078505	107	107
KDM6A	NM_021140	CDS	chrX	45079145	45079351	207	207
KDM6A	NM_021140	CDS	chrX	45082575	45082640	66	66
KDM6A	NM_021140	CDS	chrX	45082714	45082789	76	76
KDM6A	NM_021140	CDS	chrX	45083459	45083608	150	150
KDM6A	NM_021140	CDS	chrX	45085864	45085979	116	116
KDM6A	NM_021140	CDS	chrX	45089742	45089930	189	189
KDM6A	NM_021140	CDS	chrX	45090722	45090864	143	143
KDM6A	NM_021140	CDS	chrX	45107409	45107536	128	128
KDM6A	NM_021140	CDS	chrX	45110078	45110249	172	172
KDM6A	NM_021140	CDS	chrX	45111381	45111411	31	31
AR	NM_000044	CDS	chrX	67545146	67546762	1617	1617
AR	NM_000044	CDS	chrX	67643255	67643407	153	153
AR	NM_000044	CDS	chrX	67686009	67686126	118	118
AR	NM_000044	CDS	chrX	67711401	67711689	289	289
AR	NM_000044	CDS	chrX	67717477	67717622	146	146
AR	NM_000044	CDS	chrX	67721832	67721963	132	132
AR	NM_000044	CDS	chrX	67722826	67722984	159	159
AR	NM_000044	CDS	chrX	67723685	67723841	157	157
MED12	NM_005120	CDS	chrX	71118754	71118853	100	100
MED12	NM_005120	CDS	chrX	71119372	71119477	106	106
MED12	NM_005120	CDS	chrX	71119685	71119877	193	193
MED12	NM_005120	CDS	chrX	71120013	71120170	158	158
MED12	NM_005120	CDS	chrX	71120970	71121152	183	183
MED12	NM_005120	CDS	chrX	71121326	71121437	112	112
MED12	NM_005120	CDS	chrX	71121561	71121816	256	256
MED12	NM_005120	CDS	chrX	71122199	71122346	148	148
MED12	NM_005120	CDS	chrX	71122507	71122607	101	101
MED12	NM_005120	CDS	chrX	71122737	71122874	138	138
MED12	NM_005120	CDS	chrX	71123094	71123226	133	133
MED12	NM_005120	CDS	chrX	71123593	71123720	128	128
MED12	NM_005120	CDS	chrX	71124158	71124388	231	231
MED12	NM_005120	CDS	chrX	71124763	71124844	82	82
MED12	NM_005120	CDS	chrX	71124975	71125146	172	172
MED12	NM_005120	CDS	chrX	71125350	71125495	146	146
MED12	NM_005120	CDS	chrX	71125662	71125713	52	52
MED12	NM_005120	CDS	chrX	71126035	71126154	120	120
MED12	NM_005120	CDS	chrX	71126340	71126484	145	145
MED12	NM_005120	CDS	chrX	71126968	71127132	165	165
MED12	NM_005120	CDS	chrX	71127335	71127467	133	133
MED12	NM_005120	CDS	chrX	71127892	71128120	229	229
MED12	NM_005120	CDS	chrX	71128295	71128440	146	146
MED12	NM_005120	CDS	chrX	71128597	71128718	122	122
MED12	NM_005120	CDS	chrX	71129113	71129215	103	103
MED12	NM_005120	CDS	chrX	71129315	71129429	115	115
MED12	NM_005120	CDS	chrX	71129679	71129855	177	177
MED12	NM_005120	CDS	chrX	71130034	71130214	181	181
MED12	NM_005120	CDS	chrX	71131549	71131621	73	73
MED12	NM_005120	CDS	chrX	71132072	71132206	135	135
MED12	NM_005120	CDS	chrX	71132376	71132538	163	163
MED12	NM_005120	CDS	chrX	71132844	71132956	113	113
MED12	NM_005120	CDS	chrX	71133122	71133212	91	91
MED12	NM_005120	CDS	chrX	71134356	71134466	111	111
MED12	NM_005120	CDS	chrX	71134712	71134848	137	137
MED12	NM_005120	CDS	chrX	71135091	71135253	163	163
MED12	NM_005120	CDS	chrX	71136280	71136655	376	376
MED12	NM_005120	CDS	chrX	71136878	71137029	152	152
MED12	NM_005120	CDS	chrX	71137186	71137383	198	198
MED12	NM_005120	CDS	chrX	71137557	71137635	79	79
MED12	NM_005120	CDS	chrX	71137725	71137943	219	219
MED12	NM_005120	CDS	chrX	71140634	71140857	224	101
MED12	NM_005120	CDS	chrX	71141229	71141370	142	121
MED12	NM_005120	CDS	chrX	71141882	71141964	83	83
MED12	NM_005120	CDS	chrX	71142174	71142218	45	45
SMARCA1	NM_003069	CDS	chrX	129448308	129448443	136	136
SMARCA1	NM_003069	CDS	chrX	129465519	129465732	214	214
SMARCA1	NM_003069	CDS	chrX	129465843	129465962	120	120
SMARCA1	NM_003069	CDS	chrX	129468772	129468905	134	134
SMARCA1	NM_003069	CDS	chrX	129471203	129471326	124	124
SMARCA1	NM_003069	CDS	chrX	129480700	129480814	115	115
SMARCA1	NM_003069	CDS	chrX	129481074	129481185	112	112
SMARCA1	NM_003069	CDS	chrX	129487017	129487137	121	121
SMARCA1	NM_003069	CDS	chrX	129488936	129489085	150	150
SMARCA1	NM_003069	CDS	chrX	129490059	129490192	134	134
SMARCA1	NM_003069	CDS	chrX	129491940	129492093	154	154
SMARCA1	NM_003069	CDS	chrX	129493039	129493075	37	37
SMARCA1	NM_003069	CDS	chrX	129496749	129496871	123	123
SMARCA1	NM_003069	CDS	chrX	129497844	129498071	228	228
SMARCA1	NM_003069	CDS	chrX	129499731	129499841	111	111
SMARCA1	NM_003069	CDS	chrX	129504733	129504802	70	70
SMARCA1	NM_003069	CDS	chrX	129506079	129506211	133	133
SMARCA1	NM_003069	CDS	chrX	129507940	129508096	157	157
SMARCA1	NM_003069	CDS	chrX	129511803	129511983	181	181
SMARCA1	NM_003069	CDS	chrX	129515686	129515787	102	102
SMARCA1	NM_003069	CDS	chrX	129515893	129515994	102	102
SMARCA1	NM_003069	CDS	chrX	129516330	129516497	168	168
SMARCA1	NM_003069	CDS	chrX	129518360	129518447	88	88
SMARCA1	NM_003069	CDS	chrX	129523196	129523370	175	175
ARID1A	NM_006015	5'-UTR	chr1	26696033	26696403	371	0
HSD3B1	NM_000862	5'-UTR	chr1	119507392	119507476	85	85
HSD3B1	NM_000862	5'-UTR	chr1	119507203	119507262	60	60
MDM4	NM_002393	5'-UTR	chr1	204516383	204516509	127	43
MDM4	NM_002393	5'-UTR	chr1	204525484	204525518	35	35
AKT3	NM_181690	5'-UTR	chr1	243843171	243843282	112	112
MSH2	NM_000251	5'-UTR	chr2	47403067	47403191	125	125
MSH6	NM_000179	5'-UTR	chr2	47783082	47783233	152	68
ERCC3	NM_000122	5'-UTR	chr2	127294082	127294176	95	73
NFE2L2	NM_006164	5'-UTR	chr2	177264577	177265131	555	268
IDH1	NM_005896	5'-UTR	chr2	208251552	208251567	16	16
IDH1	NM_005896	5'-UTR	chr2	208253886	208253959	74	74
IDH1	NM_005896	5'-UTR	chr2	208254939	208255143	205	205
FANCD2	NM_001018115	5'-UTR	chr3	10026429	10026473	45	45
FANCD2	NM_001018115	5'-UTR	chr3	10028625	10028657	33	33
MLH1	NM_000249	5'-UTR	chr3	36993356	36993547	192	184
CTNNB1	NM_001904	5'-UTR	chr3	41199451	41199670	220	196
FOXP1	NM_001244815	5'-UTR	chr3	71130684	71130941	258	213
RYBP	NM_012234	5'-UTR	chr3	N/A	N/A	0	0
PIK3CB	NM_006219	5'-UTR	chr3	138759344	138759359	16	16
ATR	NM_001184	5'-UTR	chr3	142578705	142578826	122	97
PIK3CA	NM_006218	5'-UTR	chr3	179148523	179148603	81	0
PIK3CA	NM_006218	5'-UTR	chr3	179198750	179198825	76	76
FBXW7	NM_033632	5'-UTR	chr4	152411804	152411872	69	69
FBXW7	NM_033632	5'-UTR	chr4	152534941	152535033	93	93
PIK3R1	NM_181523	5'-UTR	chr5	68215756	68215949	194	0
PIK3R1	NM_181523	5'-UTR	chr5	68226290	68226675	386	386
CHD1	NM_001270	5'-UTR	chr5	98926387	98926534	148	148
APC	NM_001127511	5'-UTR	chr5	112707522	112707717	196	175
FANCE	NM_021922	5'-UTR	chr6	35452361	35452545	185	143
CDK6	NM_001259	5'-UTR	chr7	92833324	92833690	367	367
CDK6	NM_001259	5'-UTR	chr7	92833873	92833917	45	45
MET	NM_000245	5'-UTR	chr7	116672405	116672577	173	124
BRAF	NM_004333	5'-UTR	chr7	140924704	140924764	61	0
CUL1	NM_003592	5'-UTR	chr7	148698841	148699029	189	0
CUL1	NM_003592	5'-UTR	chr7	148729962	148730122	161	161
KMT2C	NM_170606	5'-UTR	chr7	152435787	152436005	219	39
NKX3-1	NM_006167	5'-UTR	chr8	23682890	23682937	48	0
CLU	NM_001831	5'-UTR	chr8	27610572	27610600	29	29
CLU	NM_001831	5'-UTR	chr8	27614655	27614811	157	153
NCOA2	NM_006540	5'-UTR	chr8	70216746	70216764	19	19
NCOA2	NM_006540	5'-UTR	chr8	70296744	70296800	57	57
NCOA2	NM_006540	5'-UTR	chr8	70403700	70403785	86	0
MYC	NM_002467	5'-UTR	chr8	127736069	127736593	525	525
CDKN2A	NM_058195	5'-UTR	chr9	21994332	21994491	160	138
FANCG	NM_004629	5'-UTR	chr9	35079525	35080016	492	471
FANCC	NM_000136	5'-UTR	chr9	95249292	95249369	78	78
FANCC	NM_000136	5'-UTR	chr9	95317526	95317709	184	184
PTEN	NM_000314	5'-UTR	chr10	87863438	87864469	1032	292
FANCF	NM_022725	5'-UTR	chr11	22625811	22625841	31	31
CCND1	NM_053056	5'-UTR	chr11	69641105	69641313	209	209
ATM	NM_000051	5'-UTR	chr11	108222832	108223186	355	321
ATM	NM_000051	5'-UTR	chr11	108227595	108227624	30	30
ZBTB16	NM_006006	5'-UTR	chr11	114059709	114059882	174	174
ZBTB16	NM_006006	5'-UTR	chr11	114063211	114063300	90	90
CDKN1B	NM_004064	5'-UTR	chr12	12717368	12717839	472	472
KRAS	NM_033360	5'-UTR	chr12	25245385	25245395	11	11
KRAS	NM_033360	5'-UTR	chr12	25250751	25250931	181	0
KMT2D	NM_003482	5'-UTR	chr12	N/A	N/A	0	0
CDK4	NM_000075	5'-UTR	chr12	57751718	57751736	19	19
CDK4	NM_000075	5'-UTR	chr12	57752175	57752447	273	201
MDM2	NM_002392	5'-UTR	chr12	68808176	68808477	302	254
BRCA2	NM_000059	5'-UTR	chr13	32315480	32315667	188	157
BRCA2	NM_000059	5'-UTR	chr13	32316422	32316460	39	39
RB1	NM_000321	5'-UTR	chr13	48303747	48303912	166	0
ERCC5	NM_000123	5'-UTR	chr13	102845841	102846266	426	426
FOXA1	NM_004496	5'-UTR	chr14	37594973	37595120	148	102
RAD51B	NM_133509	5'-UTR	chr14	67819779	67819853	75	75
RAD51B	NM_133509	5'-UTR	chr14	67823542	67823543	2	2
AKT1	NM_001014432	5'-UTR	chr14	104792644	104792722	79	79
AKT1	NM_001014432	5'-UTR	chr14	104793127	104793210	84	84
AKT1	NM_001014432	5'-UTR	chr14	104795485	104795743	259	0
IDH2	NM_002168	5'-UTR	chr15	90102391	90102476	86	0
ERCC4	NM_005236	5'-UTR	chr16	13920157	13920165	9	0
ZFHX3	NM_006885	5'-UTR	chr16	72960146	72960194	49	49
ZFHX3	NM_006885	5'-UTR	chr16	73047752	73048375	624	466
FANCA	NM_001018112	5'-UTR	chr16	89816616	89816657	42	0
TP53	NM_000546	5'-UTR	chr17	7676595	7676622	28	28
TP53	NM_000546	5'-UTR	chr17	7687377	7687550	174	174
CDK12	NM_015083	5'-UTR	chr17	39461511	39462071	561	561
BRCA1	NM_007298	5'-UTR	chr17	43124097	43124115	19	19
BRCA1	NM_007298	5'-UTR	chr17	43125277	43125451	175	175
SPOP	NM_001007230	5'-UTR	chr17	49622811	49622876	66	66
SPOP	NM_001007230	5'-UTR	chr17	49636759	49636809	51	51
SPOP	NM_001007230	5'-UTR	chr17	49668027	49668078	52	52
SPOP	NM_001007230	5'-UTR	chr17	49677933	49678163	231	89
RNF43	NM_017763	5'-UTR	chr17	58415578	58415962	385	385
RNF43	NM_017763	5'-UTR	chr17	58417017	58417570	554	554
RAD51C	NM_058216	5'-UTR	chr17	58692573	58692643	71	56
AKT2	NM_001243027	5'-UTR	chr19	40265268	40265351	84	84
AKT2	NM_001243027	5'-UTR	chr19	40285181	40285395	215	0
ERCC2	NM_000400	5'-UTR	chr19	45370541	45370587	47	0
ERCC1	NM_001983	5'-UTR	chr19	45423375	45423381	7	7
ERCC1	NM_001983	5'-UTR	chr19	45423781	45423919	139	139
ASXL1	NM_015338	5'-UTR	chr20	32358352	32358775	424	130
GNAS	NM_000516	5'-UTR	chr20	58891371	58891726	356	0
RUNX1	NM_001001890	5'-UTR	chr21	34887113	34888690	1578	1545
ERG	NM_182918	5'-UTR	chr21	38498381	38498503	123	123
TMPRSS2	NM_005656	5'-UTR	chr21	41498134	41498189	56	56
TMPRSS2	NM_005656	5'-UTR	chr21	41508081	41508158	78	0
KDM6A	NM_021140	5'-UTR	chrX	44873177	44873551	375	0
AR	NM_000044	5'-UTR	chrX	67544036	67545146	1111	584
MED12	NM_005120	5'-UTR	chrX	71118556	71118754	199	168
SMARCA1	NM_003069	5'-UTR	chrX	129523371	129523500	130	109
ARID1A	NM_006015	3'-UTR	chr1	26780757	26782104	1348	1348
HSD3B1	NM_000862	3'-UTR	chr1	119514646	119515054	409	409
MDM4	NM_002393	3'-UTR	chr1	204549683	204558120	8438	6864
AKT3	NM_181690	3'-UTR	chr1	243488233	243488450	218	218
AKT3	NM_181690	3'-UTR	chr1	243499737	243499742	6	6
MSH2	NM_000251	3'-UTR	chr2	47482950	47483228	279	279
MSH6	NM_000179	3'-UTR	chr2	47806860	47806953	94	94
ERCC3	NM_000122	3'-UTR	chr2	127257289	127257595	307	307
NFE2L2	NM_006164	3'-UTR	chr2	177230302	177230784	483	483
IDH1	NM_005896	3'-UTR	chr2	208236226	208237078	853	853
FANCD2	NM_001018115	3'-UTR	chr3	10101262	10101937	676	467
MLH1	NM_000249	3'-UTR	chr3	37050653	37050846	194	194
CTNNB1	NM_001904	3'-UTR	chr3	41239342	41240448	1107	1065
FOXP1	NM_001244815	3'-UTR	chr3	70954713	70959246	4534	4424
RYBP	NM_012234	3'-UTR	chr3	72374592	72378384	3793	3793
PIK3CB	NM_006219	3'-UTR	chr3	138652697	138655388	2692	1468
ATR	NM_001184	3'-UTR	chr3	142449234	142449428	195	195
PIK3CA	NM_006218	3'-UTR	chr3	179234365	179234709	345	345
FBXW7	NM_033632	3'-UTR	chr4	152321257	152322880	1624	1624
PIK3R1	NM_181523	3'-UTR	chr5	68297601	68301821	4221	4037
CHD1	NM_001270	3'-UTR	chr5	98855203	98856379	1177	1177
APC	NM_001127511	3'-UTR	chr5	112844126	112846239	2114	2114
FANCE	NM_021922	3'-UTR	chr6	35466345	35467104	760	608
CDK6	NM_001259	3'-UTR	chr7	92604920	92615139	10220	10220
MET	NM_000245	3'-UTR	chr7	116796124	116798386	2263	2124
BRAF	NM_004333	3'-UTR	chr7	140734013	140734596	584	212
CUL1	NM_003592	3'-UTR	chr7	148800582	148801110	529	529
KMT2C	NM_170606	3'-UTR	chr7	152134924	152136831	1908	1908
NKX3-1	NM_006167	3'-UTR	chr8	23678692	23681220	2529	2529
CLU	NM_001831	3'-UTR	chr8	27596916	27598240	1325	1325
NCOA2	NM_006540	3'-UTR	chr8	70112032	70113631	1600	1600
MYC	NM_002467	3'-UTR	chr8	127740958	127741434	477	477
CDKN2A	NM_058195	3'-UTR	chr9	21967752	21968242	491	491
CDKN2A	NM_058195	3'-UTR	chr9	21970902	21971002	101	101
FANCG	NM_004629	3'-UTR	chr9	35073837	35074107	271	271
FANCC	NM_000136	3'-UTR	chr9	95099053	95101706	2654	2539
PTEN	NM_000314	3'-UTR	chr10	87965472	87968775	3304	3304
FANCF	NM_022725	3'-UTR	chr11	22622532	22624685	2154	1993
CCND1	NM_053056	3'-UTR	chr11	69651282	69654474	3193	3193
ATM	NM_000051	3'-UTR	chr11	108365508	108369099	3592	3249
ZBTB16	NM_006006	3'-UTR	chr11	114250555	114250675	121	121
CDKN1B	NM_004064	3'-UTR	chr12	12718947	12718954	8	8
CDKN1B	NM_004064	3'-UTR	chr12	12721036	12722371	1336	1336
KRAS	NM_033360	3'-UTR	chr12	25204789	25209911	5123	4954
KRAS	NM_033360	3'-UTR	chr12	25215437	25215440	4	4
KMT2D	NM_003482	3'-UTR	chr12	49018974	49021779	2806	2806
CDK4	NM_000075	3'-UTR	chr12	57747726	57748524	799	558
MDM2	NM_002392	3'-UTR	chr12	68839849	68845544	5696	4843
BRCA2	NM_000059	3'-UTR	chr13	32398770	32399672	903	638
RB1	NM_000321	3'-UTR	chr13	48480071	48481890	1820	1820
ERCC5	NM_000123	3'-UTR	chr13	102875903	102876001	99	99
FOXA1	NM_004496	3'-UTR	chr14	37589551	37591364	1814	1427
RAD51B	NM_133509	3'-UTR	chr14	68594603	68596021	1419	1327
AKT1	NM_001014432	3'-UTR	chr14	104769349	104770340	992	992
IDH2	NM_002168	3'-UTR	chr15	90083979	90084265	287	287
ERCC4	NM_005236	3'-UTR	chr16	13948347	13952348	4002	3875
ZFHX3	NM_006885	3'-UTR	chr16	72782886	72787163	4278	4278
FANCA	NM_001018112	3'-UTR	chr16	89798353	89799078	726	726
TP53	NM_000546	3'-UTR	chr17	7668401	7669608	1208	1002
CDK12	NM_015083	3'-UTR	chr17	39531316	39534565	3250	3250
BRCA1	NM_007298	3'-UTR	chr17	43044294	43045677	1384	1206
SPOP	NM_001007230	3'-UTR	chr17	49598883	49600377	1495	1495
RNF43	NM_017763	3'-UTR	chr17	58353676	58354942	1267	1267
RAD51C	NM_058216	3'-UTR	chr17	58734222	58734342	121	121
AKT2	NM_001243027	3'-UTR	chr19	40230316	40233871	3556	3345
ERCC2	NM_000400	3'-UTR	chr19	45351390	45351628	239	239
ERCC1	NM_001983	3'-UTR	chr19	45407332	45409674	2343	2167
ASXL1	NM_015338	3'-UTR	chr20	32437338	32439319	1982	1982
GNAS	NM_000516	3'-UTR	chr20	58910829	58911196	368	301
RUNX1	NM_001001890	3'-UTR	chr21	34787800	34792134	4335	4126
ERG	NM_182918	3'-UTR	chr21	38380027	38383402	3376	3376
TMPRSS2	NM_005656	3'-UTR	chr21	41464550	41466141	1592	1592
KDM6A	NM_021140	3'-UTR	chrX	45111411	45112612	1202	1037
AR	NM_000044	3'-UTR	chrX	67723841	67730619	6779	6670
MED12	NM_005120	3'-UTR	chrX	71142218	71142454	237	237
SMARCA1	NM_003069	3'-UTR	chrX	129446500	129447301	802	802
SMARCA1	NM_003069	3'-UTR	chrX	129448302	129448308	7	7
ARID1A	NM_006015	Intron	chr1	26697540	26729650	32110	728
ARID1A	NM_006015	Intron	chr1	26729863	26731151	1288	171
ARID1A	NM_006015	Intron	chr1	26731604	26732675	1071	162
ARID1A	NM_006015	Intron	chr1	26732792	26760855	28063	162
ARID1A	NM_006015	Intron	chr1	26761096	26761383	287	131
ARID1A	NM_006015	Intron	chr1	26761473	26762151	678	183
ARID1A	NM_006015	Intron	chr1	26762319	26762972	653	166
ARID1A	NM_006015	Intron	chr1	26763285	26766220	2935	175
ARID1A	NM_006015	Intron	chr1	26766366	26766456	90	90
ARID1A	NM_006015	Intron	chr1	26766566	26767789	1223	187
ARID1A	NM_006015	Intron	chr1	26767999	26771118	3119	211
ARID1A	NM_006015	Intron	chr1	26771326	26772499	1173	182
ARID1A	NM_006015	Intron	chr1	26772632	26772811	179	179
ARID1A	NM_006015	Intron	chr1	26772987	26773345	358	193
ARID1A	NM_006015	Intron	chr1	26773496	26773579	83	83
ARID1A	NM_006015	Intron	chr1	26773717	26773801	84	84
ARID1A	NM_006015	Intron	chr1	26773898	26774328	430	119
ARID1A	NM_006015	Intron	chr1	26775220	26775576	356	194
ARID1A	NM_006015	Intron	chr1	26775707	26779022	3315	440
HSD3B1	NM_000862	Intron	chr1	119507262	119507391	129	129
HSD3B1	NM_000862	Intron	chr1	119507621	119511502	3881	506
HSD3B1	NM_000862	Intron	chr1	119511667	119513833	2166	492
MDM4	NM_002393	Intron	chr1	204516509	204525483	8974	50
MDM4	NM_002393	Intron	chr1	204525596	204526359	763	135
MDM4	NM_002393	Intron	chr1	204526434	204530683	4249	125
MDM4	NM_002393	Intron	chr1	204530817	204532190	1373	152
MDM4	NM_002393	Intron	chr1	204532246	204537429	5183	1089
MDM4	NM_002393	Intron	chr1	204537497	204538208	711	544
MDM4	NM_002393	Intron	chr1	204538308	204542783	4475	145
MDM4	NM_002393	Intron	chr1	204542944	204544534	1590	182
MDM4	NM_002393	Intron	chr1	204544684	204546796	2112	226
MDM4	NM_002393	Intron	chr1	204546877	204549112	2235	187
AKT3	NM_181690	Intron	chr1	243488450	243499736	11286	166
AKT3	NM_181690	Intron	chr1	243499786	243512323	12537	3690
AKT3	NM_181690	Intron	chr1	243512426	243545509	33083	22
AKT3	NM_181690	Intron	chr1	243545597	243552728	7131	67
AKT3	NM_181690	Intron	chr1	243552943	243563719	10776	107
AKT3	NM_181690	Intron	chr1	243563848	243572925	9077	22
AKT3	NM_181690	Intron	chr1	243573048	243613670	40622	304
AKT3	NM_181690	Intron	chr1	243613739	243615095	1356	14
AKT3	NM_181690	Intron	chr1	243615161	243637610	22449	56
AKT3	NM_181690	Intron	chr1	243637742	243645892	8150	46
AKT3	NM_181690	Intron	chr1	243646037	243664771	18734	70
AKT3	NM_181690	Intron	chr1	243664883	243695590	30707	505
AKT3	NM_181690	Intron	chr1	243695716	243843124	147408	1213
MSH2	NM_000251	Intron	chr2	47403402	47408400	4998	35
MSH2	NM_000251	Intron	chr2	47408555	47410093	1538	98
MSH2	NM_000251	Intron	chr2	47410372	47412413	2041	148
MSH2	NM_000251	Intron	chr2	47412560	47414268	1708	129
MSH2	NM_000251	Intron	chr2	47414418	47416295	1877	86
MSH2	NM_000251	Intron	chr2	47416429	47429741	13312	141
MSH2	NM_000251	Intron	chr2	47429941	47445547	15606	157
MSH2	NM_000251	Intron	chr2	47445657	47463030	17373	179
MSH2	NM_000251	Intron	chr2	47463154	47466657	3503	163
MSH2	NM_000251	Intron	chr2	47466808	47470964	4156	160
MSH2	NM_000251	Intron	chr2	47471062	47475024	3962	93
MSH2	NM_000251	Intron	chr2	47475270	47476366	1096	114
MSH2	NM_000251	Intron	chr2	47476571	47478271	1700	169
MSH2	NM_000251	Intron	chr2	47478519	47480695	2176	169
MSH2	NM_000251	Intron	chr2	47480871	47482778	1907	155
MSH6	NM_000179	Intron	chr2	47783493	47790926	7433	910
MSH6	NM_000179	Intron	chr2	47791123	47795893	4770	192
MSH6	NM_000179	Intron	chr2	47796063	47798610	2547	157
MSH6	NM_000179	Intron	chr2	47801155	47803419	2264	186
MSH6	NM_000179	Intron	chr2	47803685	47804909	1224	191
MSH6	NM_000179	Intron	chr2	47805027	47805617	590	96
MSH6	NM_000179	Intron	chr2	47805707	47806203	496	166
MSH6	NM_000179	Intron	chr2	47806358	47806451	93	93
MSH6	NM_000179	Intron	chr2	47806651	47806778	127	127
ERCC3	NM_000122	Intron	chr2	127257727	127259295	1568	190
ERCC3	NM_000122	Intron	chr2	127259448	127261227	1779	1779
ERCC3	NM_000122	Intron	chr2	127261346	127271335	9989	1497
ERCC3	NM_000122	Intron	chr2	127271453	127272864	1411	183
ERCC3	NM_000122	Intron	chr2	127272961	127279172	6211	191
ERCC3	NM_000122	Intron	chr2	127279375	127280446	1071	168
ERCC3	NM_000122	Intron	chr2	127280631	127286702	6071	169
ERCC3	NM_000122	Intron	chr2	127287017	127288659	1642	195
ERCC3	NM_000122	Intron	chr2	127288864	127289336	472	180
ERCC3	NM_000122	Intron	chr2	127289501	127289688	187	187
ERCC3	NM_000122	Intron	chr2	127289824	127290223	399	399
ERCC3	NM_000122	Intron	chr2	127290273	127292609	2336	730
ERCC3	NM_000122	Intron	chr2	127292846	127293512	666	162
ERCC3	NM_000122	Intron	chr2	127293718	127294053	335	335
NFE2L2	NM_006164	Intron	chr2	177232008	177232391	383	280
NFE2L2	NM_006164	Intron	chr2	177232583	177233249	666	666
NFE2L2	NM_006164	Intron	chr2	177233339	177234004	665	665
NFE2L2	NM_006164	Intron	chr2	177234271	177264531	30260	351
IDH1	NM_005896	Intron	chr2	208237169	208239070	1901	161
IDH1	NM_005896	Intron	chr2	208239233	208239862	629	166
IDH1	NM_005896	Intron	chr2	208240003	208241993	1990	471
IDH1	NM_005896	Intron	chr2	208242145	208243426	1281	182
IDH1	NM_005896	Intron	chr2	208243604	208245318	1714	166
IDH1	NM_005896	Intron	chr2	208245424	208248368	2944	1174
IDH1	NM_005896	Intron	chr2	208248660	208251429	2769	206
IDH1	NM_005896	Intron	chr2	208251567	208253885	2318	176
IDH1	NM_005896	Intron	chr2	208253959	208254938	979	512
FANCD2	NM_001018115	Intron	chr3	10026473	10028624	2151	287
FANCD2	NM_001018115	Intron	chr3	10028721	10032831	4110	176
FANCD2	NM_001018115	Intron	chr3	10032972	10034468	1496	152
FANCD2	NM_001018115	Intron	chr3	10034536	10034694	158	158
FANCD2	NM_001018115	Intron	chr3	10034798	10035172	374	67
FANCD2	NM_001018115	Intron	chr3	10035233	10036286	1053	209
FANCD2	NM_001018115	Intron	chr3	10036339	10039278	2939	180
FANCD2	NM_001018115	Intron	chr3	10039357	10039720	363	126
FANCD2	NM_001018115	Intron	chr3	10039845	10041622	1777	1306
FANCD2	NM_001018115	Intron	chr3	10041710	10042558	848	187
FANCD2	NM_001018115	Intron	chr3	10042663	10043049	386	167
FANCD2	NM_001018115	Intron	chr3	10043150	10043483	333	142
FANCD2	NM_001018115	Intron	chr3	10043592	10043828	236	236
FANCD2	NM_001018115	Intron	chr3	10043864	10046579	2715	535
FANCD2	NM_001018115	Intron	chr3	10046723	10047916	1193	166
FANCD2	NM_001018115	Intron	chr3	10048051	10049373	1322	181
FANCD2	NM_001018115	Intron	chr3	10049505	10052386	2881	193
FANCD2	NM_001018115	Intron	chr3	10052497	10060293	7796	178
FANCD2	NM_001018115	Intron	chr3	10060403	10062150	1747	193
FANCD2	NM_001018115	Intron	chr3	10062211	10063791	1580	151
FANCD2	NM_001018115	Intron	chr3	10063911	10064355	444	189
FANCD2	NM_001018115	Intron	chr3	10064429	10064728	299	299
FANCD2	NM_001018115	Intron	chr3	10064875	10065393	518	186
FANCD2	NM_001018115	Intron	chr3	10065494	10065863	369	179
FANCD2	NM_001018115	Intron	chr3	10065979	10067208	1229	167
FANCD2	NM_001018115	Intron	chr3	10067317	10072870	5553	229
FANCD2	NM_001018115	Intron	chr3	10072981	10073252	271	183
FANCD2	NM_001018115	Intron	chr3	10073362	10074529	1167	201
FANCD2	NM_001018115	Intron	chr3	10074673	10078080	3407	189
FANCD2	NM_001018115	Intron	chr3	10078197	10081099	2902	173
FANCD2	NM_001018115	Intron	chr3	10081228	10081345	117	117
FANCD2	NM_001018115	Intron	chr3	10081464	10085811	4347	198
FANCD2	NM_001018115	Intron	chr3	10085922	10087133	1211	223
FANCD2	NM_001018115	Intron	chr3	10087264	10088448	1184	170
FANCD2	NM_001018115	Intron	chr3	10088542	10088827	285	181
FANCD2	NM_001018115	Intron	chr3	10088950	10090291	1341	181
FANCD2	NM_001018115	Intron	chr3	10090385	10092180	1795	137
FANCD2	NM_001018115	Intron	chr3	10092252	10093284	1032	213
FANCD2	NM_001018115	Intron	chr3	10093323	10094288	965	230
FANCD2	NM_001018115	Intron	chr3	10094363	10095199	836	172
FANCD2	NM_001018115	Intron	chr3	10095274	10096325	1051	167
FANCD2	NM_001018115	Intron	chr3	10096472	10098719	2247	148
FANCD2	NM_001018115	Intron	chr3	10098815	10101187	2372	676
MLH1	NM_000249	Intron	chr3	36993663	36996618	2955	666
MLH1	NM_000249	Intron	chr3	36996709	37000954	4245	537
MLH1	NM_000249	Intron	chr3	37001053	37004400	3347	195
MLH1	NM_000249	Intron	chr3	37004474	37006990	2516	474
MLH1	NM_000249	Intron	chr3	37007063	37008813	1750	215
MLH1	NM_000249	Intron	chr3	37008905	37011819	2914	185
MLH1	NM_000249	Intron	chr3	37011862	37012010	148	148
MLH1	NM_000249	Intron	chr3	37012099	37014431	2332	162
MLH1	NM_000249	Intron	chr3	37014544	37017505	2961	193
MLH1	NM_000249	Intron	chr3	37017599	37020309	2710	214
MLH1	NM_000249	Intron	chr3	37020463	37025636	5173	94
MLH1	NM_000249	Intron	chr3	37026007	37028783	2776	199
MLH1	NM_000249	Intron	chr3	37028932	37040185	11253	185
MLH1	NM_000249	Intron	chr3	37040294	37042267	1973	202
MLH1	NM_000249	Intron	chr3	37042331	37047518	5187	197
MLH1	NM_000249	Intron	chr3	37047683	37048516	833	202
MLH1	NM_000249	Intron	chr3	37048609	37048903	294	197
MLH1	NM_000249	Intron	chr3	37049017	37050485	1468	196
CTNNB1	NM_001904	Intron	chr3	41199670	41224020	24350	933
CTNNB1	NM_001904	Intron	chr3	41224081	41224525	444	444
CTNNB1	NM_001904	Intron	chr3	41224753	41224953	200	200
CTNNB1	NM_001904	Intron	chr3	41225207	41225333	126	126
CTNNB1	NM_001904	Intron	chr3	41225572	41225659	87	87
CTNNB1	NM_001904	Intron	chr3	41225861	41227207	1346	158
CTNNB1	NM_001904	Intron	chr3	41227352	41233340	5988	189
CTNNB1	NM_001904	Intron	chr3	41233444	41233528	84	84
CTNNB1	NM_001904	Intron	chr3	41233867	41234138	271	187
CTNNB1	NM_001904	Intron	chr3	41234297	41235723	1426	339
CTNNB1	NM_001904	Intron	chr3	41235843	41236348	505	192
CTNNB1	NM_001904	Intron	chr3	41236499	41236587	88	88
CTNNB1	NM_001904	Intron	chr3	41236709	41238015	1306	762
CTNNB1	NM_001904	Intron	chr3	41238076	41239133	1057	227
FOXP1	NM_001244815	Intron	chr3	70959391	70965889	6498	206
FOXP1	NM_001244815	Intron	chr3	70966056	70970735	4679	535
FOXP1	NM_001244815	Intron	chr3	70970805	70972554	1749	497
FOXP1	NM_001244815	Intron	chr3	70972676	70976940	4264	193
FOXP1	NM_001244815	Intron	chr3	70977042	70977642	600	182
FOXP1	NM_001244815	Intron	chr3	70977722	70977827	105	105
FOXP1	NM_001244815	Intron	chr3	70978029	70987993	9964	143
FOXP1	NM_001244815	Intron	chr3	70988077	71000971	12894	175
FOXP1	NM_001244815	Intron	chr3	71001059	71015548	14489	128
FOXP1	NM_001244815	Intron	chr3	71015653	71041327	25674	368
FOXP1	NM_001244815	Intron	chr3	71041532	71046941	5409	142
FOXP1	NM_001244815	Intron	chr3	71047095	71052536	5441	160
FOXP1	NM_001244815	Intron	chr3	71052626	71053635	1009	176
FOXP1	NM_001244815	Intron	chr3	71053773	71112535	58762	440
FOXP1	NM_001244815	Intron	chr3	71112637	71130497	17860	183
RYBP	NM_012234	Intron	chr3	72378637	72379039	402	198
RYBP	NM_012234	Intron	chr3	72379138	72379250	112	112
RYBP	NM_012234	Intron	chr3	72379427	72446495	67068	147
PIK3CB	NM_006219	Intron	chr3	138655526	138656141	615	180
PIK3CB	NM_006219	Intron	chr3	138656274	138657689	1415	584
PIK3CB	NM_006219	Intron	chr3	138657835	138663905	6070	190
PIK3CB	NM_006219	Intron	chr3	138664029	138665035	1006	184
PIK3CB	NM_006219	Intron	chr3	138665203	138681966	16763	127
PIK3CB	NM_006219	Intron	chr3	138682045	138683677	1632	256
PIK3CB	NM_006219	Intron	chr3	138683787	138684624	837	213
PIK3CB	NM_006219	Intron	chr3	138684803	138688874	4071	477
PIK3CB	NM_006219	Intron	chr3	138688974	138690999	2025	151
PIK3CB	NM_006219	Intron	chr3	138691143	138694785	3642	187
PIK3CB	NM_006219	Intron	chr3	138694907	138698906	3999	160
PIK3CB	NM_006219	Intron	chr3	138699095	138704442	5347	170
PIK3CB	NM_006219	Intron	chr3	138704493	138707158	2665	170
PIK3CB	NM_006219	Intron	chr3	138707289	138712207	4918	522
PIK3CB	NM_006219	Intron	chr3	138712304	138714467	2163	142
PIK3CB	NM_006219	Intron	chr3	138714719	138733360	18641	188
PIK3CB	NM_006219	Intron	chr3	138733438	138734633	1195	175
PIK3CB	NM_006219	Intron	chr3	138734804	138737706	2902	118
PIK3CB	NM_006219	Intron	chr3	138737886	138742557	4671	134
PIK3CB	NM_006219	Intron	chr3	138742781	138755753	12972	163
PIK3CB	NM_006219	Intron	chr3	138755979	138759172	3193	134
ATR	NM_001184	Intron	chr3	142449602	142453127	3525	3357
ATR	NM_001184	Intron	chr3	142453233	142457603	4370	150
ATR	NM_001184	Intron	chr3	142457755	142458957	1202	171
ATR	NM_001184	Intron	chr3	142459111	142459226	115	115
ATR	NM_001184	Intron	chr3	142459383	142461939	2556	126
ATR	NM_001184	Intron	chr3	142462090	142465096	3006	144
ATR	NM_001184	Intron	chr3	142465240	142466323	1083	154
ATR	NM_001184	Intron	chr3	142466533	142467933	1400	106
ATR	NM_001184	Intron	chr3	142468068	142469336	1268	130
ATR	NM_001184	Intron	chr3	142469569	142470085	516	162
ATR	NM_001184	Intron	chr3	142470183	142485139	14956	143
ATR	NM_001184	Intron	chr3	142485282	142493131	7849	189
ATR	NM_001184	Intron	chr3	142493311	142496360	3049	104
ATR	NM_001184	Intron	chr3	142496520	142497012	492	162
ATR	NM_001184	Intron	chr3	142497192	142498596	1404	154
ATR	NM_001184	Intron	chr3	142498774	142499626	852	342
ATR	NM_001184	Intron	chr3	142499718	142503361	3643	548
ATR	NM_001184	Intron	chr3	142503453	142505138	1685	135
ATR	NM_001184	Intron	chr3	142505303	142507930	2627	121
ATR	NM_001184	Intron	chr3	142508109	142512259	4150	111
ATR	NM_001184	Intron	chr3	142512470	142513500	1030	110
ATR	NM_001184	Intron	chr3	142513638	142515394	1756	140
ATR	NM_001184	Intron	chr3	142515515	142519668	4153	177
ATR	NM_001184	Intron	chr3	142519784	142522727	2943	168
ATR	NM_001184	Intron	chr3	142522841	142523992	1151	139
ATR	NM_001184	Intron	chr3	142524199	142535079	10880	89
ATR	NM_001184	Intron	chr3	142535205	142536107	902	110
ATR	NM_001184	Intron	chr3	142536201	142538481	2280	156
ATR	NM_001184	Intron	chr3	142538625	142540903	2278	179
ATR	NM_001184	Intron	chr3	142541034	142542664	1630	201
ATR	NM_001184	Intron	chr3	142542757	142547724	4967	120
ATR	NM_001184	Intron	chr3	142547910	142549478	1568	146
ATR	NM_001184	Intron	chr3	142549673	142550131	458	160
ATR	NM_001184	Intron	chr3	142550302	142553226	2924	133
ATR	NM_001184	Intron	chr3	142553398	142553639	241	177
ATR	NM_001184	Intron	chr3	142553740	142553824	84	84
ATR	NM_001184	Intron	chr3	142554015	142555876	1861	159
ATR	NM_001184	Intron	chr3	142556139	142556382	243	161
ATR	NM_001184	Intron	chr3	142556575	142558623	2048	119
ATR	NM_001184	Intron	chr3	142558776	142559250	474	373
ATR	NM_001184	Intron	chr3	142559441	142560262	821	193
ATR	NM_001184	Intron	chr3	142560454	142561242	788	132
ATR	NM_001184	Intron	chr3	142561421	142562231	810	122
ATR	NM_001184	Intron	chr3	142563109	142566120	3011	173
ATR	NM_001184	Intron	chr3	142566261	142568062	1801	90
ATR	NM_001184	Intron	chr3	142568154	142578645	10491	108
PIK3CA	NM_006218	Intron	chr3	179148603	179198749	50146	512
PIK3CA	NM_006218	Intron	chr3	179199177	179199689	512	152
PIK3CA	NM_006218	Intron	chr3	179199899	179201289	1390	133
PIK3CA	NM_006218	Intron	chr3	179201540	179203543	2003	148
PIK3CA	NM_006218	Intron	chr3	179203789	179204502	713	155
PIK3CA	NM_006218	Intron	chr3	179204588	179209594	5006	145
PIK3CA	NM_006218	Intron	chr3	179209700	179210185	485	121
PIK3CA	NM_006218	Intron	chr3	179210338	179210430	92	92
PIK3CA	NM_006218	Intron	chr3	179210565	179218209	7644	137
PIK3CA	NM_006218	Intron	chr3	179218334	179219195	861	208
PIK3CA	NM_006218	Intron	chr3	179219277	179219570	293	182
PIK3CA	NM_006218	Intron	chr3	179219735	179219948	213	192
PIK3CA	NM_006218	Intron	chr3	179220052	179220985	933	122
PIK3CA	NM_006218	Intron	chr3	179221157	179224080	2923	153
PIK3CA	NM_006218	Intron	chr3	179224187	179224699	512	156
PIK3CA	NM_006218	Intron	chr3	179224821	179225961	1140	168
PIK3CA	NM_006218	Intron	chr3	179226040	179229271	3231	177
PIK3CA	NM_006218	Intron	chr3	179229442	179230003	561	142
PIK3CA	NM_006218	Intron	chr3	179230121	179230224	103	103
PIK3CA	NM_006218	Intron	chr3	179230376	179234093	3717	200
FBXW7	NM_033632	Intron	chr4	152323149	152324183	1034	1034
FBXW7	NM_033632	Intron	chr4	152324394	152326005	1611	1611
FBXW7	NM_033632	Intron	chr4	152326231	152328207	1976	150
FBXW7	NM_033632	Intron	chr4	152328389	152329671	1282	807
FBXW7	NM_033632	Intron	chr4	152329785	152330731	946	148
FBXW7	NM_033632	Intron	chr4	152330868	152332595	1727	147
FBXW7	NM_033632	Intron	chr4	152332719	152337801	5082	152
FBXW7	NM_033632	Intron	chr4	152337936	152346929	8993	271
FBXW7	NM_033632	Intron	chr4	152347071	152350041	2970	374
FBXW7	NM_033632	Intron	chr4	152350124	152411302	61178	1427
FBXW7	NM_033632	Intron	chr4	152411872	152534940	123068	1060
PIK3R1	NM_181523	Intron	chr5	68215949	68226289	10340	604
PIK3R1	NM_181523	Intron	chr5	68227009	68273389	46380	461
PIK3R1	NM_181523	Intron	chr5	68273482	68273938	456	421
PIK3R1	NM_181523	Intron	chr5	68274013	68279601	5588	132
PIK3R1	NM_181523	Intron	chr5	68279733	68280527	794	510
PIK3R1	NM_181523	Intron	chr5	68280729	68280926	197	197
PIK3R1	NM_181523	Intron	chr5	68281006	68292258	11252	2181
PIK3R1	NM_181523	Intron	chr5	68292361	68293100	739	739
PIK3R1	NM_181523	Intron	chr5	68293199	68293302	103	103
PIK3R1	NM_181523	Intron	chr5	68293483	68293708	225	175
PIK3R1	NM_181523	Intron	chr5	68293834	68294535	701	130
PIK3R1	NM_181523	Intron	chr5	68294678	68295147	469	173
PIK3R1	NM_181523	Intron	chr5	68295324	68295419	95	95
PIK3R1	NM_181523	Intron	chr5	68295488	68296170	682	409
PIK3R1	NM_181523	Intron	chr5	68296341	68297411	1070	182
CHD1	NM_001270	Intron	chr5	98856725	98858179	1454	119
CHD1	NM_001270	Intron	chr5	98858390	98858963	573	407
CHD1	NM_001270	Intron	chr5	98859015	98859971	956	164
CHD1	NM_001270	Intron	chr5	98860068	98863407	3339	675
CHD1	NM_001270	Intron	chr5	98863586	98868494	4908	141
CHD1	NM_001270	Intron	chr5	98868635	98869753	1118	975
CHD1	NM_001270	Intron	chr5	98869882	98870686	804	158
CHD1	NM_001270	Intron	chr5	98870803	98872050	1247	139
CHD1	NM_001270	Intron	chr5	98872201	98872416	215	215
CHD1	NM_001270	Intron	chr5	98872555	98873592	1037	130
CHD1	NM_001270	Intron	chr5	98873723	98875071	1348	174
CHD1	NM_001270	Intron	chr5	98875113	98876397	1284	186
CHD1	NM_001270	Intron	chr5	98876558	98879551	2993	161
CHD1	NM_001270	Intron	chr5	98879728	98881075	1347	194
CHD1	NM_001270	Intron	chr5	98881171	98881278	107	58
CHD1	NM_001270	Intron	chr5	98881375	98881974	599	128
CHD1	NM_001270	Intron	chr5	98882123	98883087	964	147
CHD1	NM_001270	Intron	chr5	98883237	98885577	2340	109
CHD1	NM_001270	Intron	chr5	98885649	98888087	2438	712
CHD1	NM_001270	Intron	chr5	98888240	98889075	835	150
CHD1	NM_001270	Intron	chr5	98889238	98892524	3286	133
CHD1	NM_001270	Intron	chr5	98892713	98893415	702	132
CHD1	NM_001270	Intron	chr5	98893606	98894596	990	155
CHD1	NM_001270	Intron	chr5	98894686	98896225	1539	134
CHD1	NM_001270	Intron	chr5	98896442	98897192	750	135
CHD1	NM_001270	Intron	chr5	98897320	98898255	935	156
CHD1	NM_001270	Intron	chr5	98898434	98898663	229	117
CHD1	NM_001270	Intron	chr5	98898764	98899479	715	106
CHD1	NM_001270	Intron	chr5	98899705	98900810	1105	180
CHD1	NM_001270	Intron	chr5	98901082	98901185	103	103
CHD1	NM_001270	Intron	chr5	98901335	98902899	1564	159
CHD1	NM_001270	Intron	chr5	98902964	98903791	827	124
CHD1	NM_001270	Intron	chr5	98903908	98904896	988	183
CHD1	NM_001270	Intron	chr5	98905098	98926333	21235	128
APC	NM_001127511	Intron	chr5	112707882	112766325	58443	785
APC	NM_001127511	Intron	chr5	112766410	112767188	778	181
APC	NM_001127511	Intron	chr5	112767390	112775628	8238	108
APC	NM_001127511	Intron	chr5	112775737	112780789	5052	148
APC	NM_001127511	Intron	chr5	112780903	112801278	20375	375
APC	NM_001127511	Intron	chr5	112801383	112815494	14111	501
APC	NM_001127511	Intron	chr5	112815593	112818965	3372	179
APC	NM_001127511	Intron	chr5	112819344	112821895	2551	180
APC	NM_001127511	Intron	chr5	112821991	112827107	5116	345
APC	NM_001127511	Intron	chr5	112827247	112827928	681	131
APC	NM_001127511	Intron	chr5	112828006	112828855	849	188
APC	NM_001127511	Intron	chr5	112828972	112834950	5978	1003
APC	NM_001127511	Intron	chr5	112835165	112837552	2387	162
FANCE	NM_021922	Intron	chr6	35452793	35455746	2953	108
FANCE	NM_021922	Intron	chr6	35456353	35457555	1202	196
FANCE	NM_021922	Intron	chr6	35457600	35457915	315	187
FANCE	NM_021922	Intron	chr6	35457984	35458296	312	149
FANCE	NM_021922	Intron	chr6	35458440	35459330	890	181
FANCE	NM_021922	Intron	chr6	35459454	35459681	227	227
FANCE	NM_021922	Intron	chr6	35459760	35460551	791	217
FANCE	NM_021922	Intron	chr6	35460618	35462788	2170	145
FANCE	NM_021922	Intron	chr6	35462914	35466243	3329	180
CDK6	NM_001259	Intron	chr7	92615286	92618071	2785	162
CDK6	NM_001259	Intron	chr7	92618207	92623035	4828	248
CDK6	NM_001259	Intron	chr7	92623086	92671425	48339	342
CDK6	NM_001259	Intron	chr7	92671535	92725625	54090	198
CDK6	NM_001259	Intron	chr7	92725793	92774695	48902	181
CDK6	NM_001259	Intron	chr7	92774831	92833090	58259	68
CDK6	NM_001259	Intron	chr7	92833690	92833872	182	182
MET	NM_000245	Intron	chr7	116672577	116699070	26493	403
MET	NM_000245	Intron	chr7	116700284	116731667	31383	412
MET	NM_000245	Intron	chr7	116731859	116739949	8090	197
MET	NM_000245	Intron	chr7	116740084	116740851	767	150
MET	NM_000245	Intron	chr7	116741025	116755354	14329	140
MET	NM_000245	Intron	chr7	116755515	116757436	1921	203
MET	NM_000245	Intron	chr7	116757539	116757637	98	98
MET	NM_000245	Intron	chr7	116757774	116758458	684	204
MET	NM_000245	Intron	chr7	116758620	116759390	770	259
MET	NM_000245	Intron	chr7	116759490	116763049	3559	190
MET	NM_000245	Intron	chr7	116763268	116769644	6376	98
MET	NM_000245	Intron	chr7	116769791	116771497	1706	331
MET	NM_000245	Intron	chr7	116771654	116771848	194	194
MET	NM_000245	Intron	chr7	116771989	116774880	2891	164
MET	NM_000245	Intron	chr7	116775111	116777388	2277	405
MET	NM_000245	Intron	chr7	116777469	116778775	1306	177
MET	NM_000245	Intron	chr7	116778957	116781987	3030	176
MET	NM_000245	Intron	chr7	116782097	116783303	1206	222
MET	NM_000245	Intron	chr7	116783469	116795654	12185	148
MET	NM_000245	Intron	chr7	116795791	116795886	95	95
BRAF	NM_004333	Intron	chr7	140734770	140739811	5041	101
BRAF	NM_004333	Intron	chr7	140739946	140749286	9340	437
BRAF	NM_004333	Intron	chr7	140749418	140753274	3856	164
BRAF	NM_004333	Intron	chr7	140753393	140754186	793	202
BRAF	NM_004333	Intron	chr7	140754233	140776911	22678	191
BRAF	NM_004333	Intron	chr7	140777088	140777990	902	192
BRAF	NM_004333	Intron	chr7	140778075	140781575	3500	157
BRAF	NM_004333	Intron	chr7	140781693	140783020	1327	167
BRAF	NM_004333	Intron	chr7	140783157	140787547	4390	182
BRAF	NM_004333	Intron	chr7	140787584	140794307	6723	166
BRAF	NM_004333	Intron	chr7	140794467	140800361	5894	172
BRAF	NM_004333	Intron	chr7	140800481	140801411	930	179
BRAF	NM_004333	Intron	chr7	140801560	140807959	6399	150
BRAF	NM_004333	Intron	chr7	140808062	140808891	829	384
BRAF	NM_004333	Intron	chr7	140808995	140834608	25613	714
BRAF	NM_004333	Intron	chr7	140834872	140850110	15238	184
BRAF	NM_004333	Intron	chr7	140850212	140924565	74353	69
CUL1	NM_003592	Intron	chr7	148699029	148729961	30932	97
CUL1	NM_003593	Intron	chr7	148730262	148753975	23713	162
CUL1	NM_003594	Intron	chr7	148754150	148756982	2832	121
CUL1	NM_003595	Intron	chr7	148757150	148759303	2153	191
CUL1	NM_003596	Intron	chr7	148759354	148759547	193	193
CUL1	NM_003597	Intron	chr7	148759638	148760332	694	133
CUL1	NM_003598	Intron	chr7	148760496	148766560	6064	151
CUL1	NM_003599	Intron	chr7	148766723	148767618	895	170
CUL1	NM_003600	Intron	chr7	148767749	148783782	16033	156
CUL1	NM_003601	Intron	chr7	148783890	148783970	80	80
CUL1	NM_003602	Intron	chr7	148784077	148786550	2473	234
CUL1	NM_003603	Intron	chr7	148786599	148786988	389	214
CUL1	NM_003604	Intron	chr7	148787120	148788556	1436	155
CUL1	NM_003605	Intron	chr7	148788674	148789749	1075	219
CUL1	NM_003606	Intron	chr7	148789826	148790309	483	164
CUL1	NM_003607	Intron	chr7	148790441	148792725	2284	150
CUL1	NM_003608	Intron	chr7	148792818	148797811	4993	198
CUL1	NM_003609	Intron	chr7	148797859	148797936	77	77
CUL1	NM_003610	Intron	chr7	148798019	148798571	552	177
CUL1	NM_003611	Intron	chr7	148798677	148799274	597	224
CUL1	NM_003612	Intron	chr7	148799388	148800501	1113	201
KMT2C	NM_170606	Intron	chr7	152136924	152138795	1871	1871
KMT2C	NM_170606	Intron	chr7	152138904	152139185	281	201
KMT2C	NM_170606	Intron	chr7	152139259	152139674	415	219
KMT2C	NM_170606	Intron	chr7	152139791	152144712	4921	2253
KMT2C	NM_170606	Intron	chr7	152144881	152145152	271	220
KMT2C	NM_170606	Intron	chr7	152145295	152146598	1303	157
KMT2C	NM_170606	Intron	chr7	152146735	152148032	1297	143
KMT2C	NM_170606	Intron	chr7	152149152	152150899	1747	173
KMT2C	NM_170606	Intron	chr7	152151007	152151441	434	220
KMT2C	NM_170606	Intron	chr7	152151581	152152704	1123	172
KMT2C	NM_170606	Intron	chr7	152152954	152154009	1055	184
KMT2C	NM_170606	Intron	chr7	152154146	152154266	120	120
KMT2C	NM_170606	Intron	chr7	152154445	152155909	1464	456
KMT2C	NM_170606	Intron	chr7	152156057	152156204	147	147
KMT2C	NM_170606	Intron	chr7	152156346	152158862	2516	579
KMT2C	NM_170606	Intron	chr7	152159072	152162116	3044	198
KMT2C	NM_170606	Intron	chr7	152163826	152167145	3319	154
KMT2C	NM_170606	Intron	chr7	152167378	152169185	1807	175
KMT2C	NM_170606	Intron	chr7	152169249	152171263	2014	198
KMT2C	NM_170606	Intron	chr7	152171342	152174130	2788	189
KMT2C	NM_170606	Intron	chr7	152174242	152176190	1948	145
KMT2C	NM_170606	Intron	chr7	152178010	152179833	1823	110
KMT2C	NM_170606	Intron	chr7	152180126	152180710	584	208
KMT2C	NM_170606	Intron	chr7	152182594	152182973	379	145
KMT2C	NM_170606	Intron	chr7	152183156	152185557	2401	159
KMT2C	NM_170606	Intron	chr7	152185631	152187261	1630	184
KMT2C	NM_170606	Intron	chr7	152187476	152187714	238	183
KMT2C	NM_170606	Intron	chr7	152187847	152194008	6161	135
KMT2C	NM_170606	Intron	chr7	152194128	152194228	100	100
KMT2C	NM_170606	Intron	chr7	152194261	152194439	178	113
KMT2C	NM_170606	Intron	chr7	152194568	152195906	1338	149
KMT2C	NM_170606	Intron	chr7	152196011	152199278	3267	151
KMT2C	NM_170606	Intron	chr7	152199459	152202933	3474	124
KMT2C	NM_170606	Intron	chr7	152203064	152205105	2041	124
KMT2C	NM_170606	Intron	chr7	152205225	152207299	2074	162
KMT2C	NM_170606	Intron	chr7	152207428	152220522	13094	627
KMT2C	NM_170606	Intron	chr7	152220735	152222000	1265	177
KMT2C	NM_170606	Intron	chr7	152222066	152222572	506	123
KMT2C	NM_170606	Intron	chr7	152222682	152224014	1332	137
KMT2C	NM_170606	Intron	chr7	152224179	152224434	255	201
KMT2C	NM_170606	Intron	chr7	152224616	152229922	5306	194
KMT2C	NM_170606	Intron	chr7	152230027	152230219	192	112
KMT2C	NM_170606	Intron	chr7	152230321	152235816	5495	127
KMT2C	NM_170606	Intron	chr7	152235933	152238706	2773	164
KMT2C	NM_170606	Intron	chr7	152238826	152247901	9075	375
KMT2C	NM_170606	Intron	chr7	152248620	152249875	1255	147
KMT2C	NM_170606	Intron	chr7	152249953	152250852	899	164
KMT2C	NM_170606	Intron	chr7	152250966	152251938	972	182
KMT2C	NM_170606	Intron	chr7	152252090	152252545	455	168
KMT2C	NM_170606	Intron	chr7	152252715	152263015	10300	124
KMT2C	NM_170606	Intron	chr7	152263130	152265037	1907	161
KMT2C	NM_170606	Intron	chr7	152265209	152273704	8495	188
KMT2C	NM_170606	Intron	chr7	152273867	152309965	36098	214
KMT2C	NM_170606	Intron	chr7	152310075	152311797	1722	163
KMT2C	NM_170606	Intron	chr7	152311946	152315137	3191	508
KMT2C	NM_170606	Intron	chr7	152315338	152330600	15262	189
KMT2C	NM_170606	Intron	chr7	152330739	152358586	27847	202
KMT2C	NM_170606	Intron	chr7	152358675	152435625	76950	50
NKX3-1	NM_006167	Intron	chr8	23681639	23682603	964	95
CLU	NM_001831	Intron	chr8	27598250	27598459	209	209
CLU	NM_001831	Intron	chr8	27598635	27599779	1144	863
CLU	NM_001831	Intron	chr8	27600009	27604290	4281	273
CLU	NM_001831	Intron	chr8	27604395	27604923	528	165
CLU	NM_001831	Intron	chr8	27605335	27606353	1018	142
CLU	NM_001831	Intron	chr8	27606524	27608937	2413	602
CLU	NM_001831	Intron	chr8	27609086	27610474	1388	164
CLU	NM_001831	Intron	chr8	27610600	27614654	4054	2431
NCOA2	NM_006540	Intron	chr8	70113643	70121301	7658	194
NCOA2	NM_006540	Intron	chr8	70121391	70123883	2492	266
NCOA2	NM_006540	Intron	chr8	70124082	70124687	605	209
NCOA2	NM_006540	Intron	chr8	70124865	70126812	1947	343
NCOA2	NM_006540	Intron	chr8	70127047	70128432	1385	174
NCOA2	NM_006540	Intron	chr8	70128510	70128701	191	191
NCOA2	NM_006540	Intron	chr8	70128980	70131836	2856	143
NCOA2	NM_006540	Intron	chr8	70132002	70138202	6200	441
NCOA2	NM_006540	Intron	chr8	70138332	70141183	2851	206
NCOA2	NM_006540	Intron	chr8	70141399	70144641	3242	210
NCOA2	NM_006540	Intron	chr8	70144848	70148272	3424	159
NCOA2	NM_006540	Intron	chr8	70148483	70155970	7487	204
NCOA2	NM_006540	Intron	chr8	70157240	70159504	2264	130
NCOA2	NM_006540	Intron	chr8	70159652	70162710	3058	191
NCOA2	NM_006540	Intron	chr8	70162854	70163464	610	169
NCOA2	NM_006540	Intron	chr8	70163566	70166565	2999	194
NCOA2	NM_006540	Intron	chr8	70166754	70170201	3447	214
NCOA2	NM_006540	Intron	chr8	70170379	70174755	4376	190
NCOA2	NM_006540	Intron	chr8	70174859	70213902	39043	206
NCOA2	NM_006540	Intron	chr8	70214075	70216659	2584	152
NCOA2	NM_006540	Intron	chr8	70216764	70296743	79979	693
NCOA2	NM_006540	Intron	chr8	70296800	70403699	106899	685
MYC	NM_002467	Intron	chr8	127736623	127738247	1624	159
MYC	NM_002467	Intron	chr8	127739019	127740395	1376	165
CDKN2A	NM_058195	Intron	chr9	21968242	21970901	2659	1671
CDKN2A	NM_058195	Intron	chr9	21971208	21994138	22930	2233
FANCG	NM_004629	Intron	chr9	35074216	35074370	154	154
FANCG	NM_004629	Intron	chr9	35074494	35074926	432	335
FANCG	NM_004629	Intron	chr9	35075082	35075278	196	196
FANCG	NM_004629	Intron	chr9	35075325	35075464	139	139
FANCG	NM_004629	Intron	chr9	35075754	35075961	207	207
FANCG	NM_004629	Intron	chr9	35076028	35076431	403	403
FANCG	NM_004629	Intron	chr9	35076583	35076723	140	140
FANCG	NM_004629	Intron	chr9	35076870	35076970	100	100
FANCG	NM_004629	Intron	chr9	35077101	35077263	162	162
FANCG	NM_004629	Intron	chr9	35077399	35078140	741	329
FANCG	NM_004629	Intron	chr9	35078343	35078604	261	136
FANCG	NM_004629	Intron	chr9	35078736	35079150	414	135
FANCG	NM_004629	Intron	chr9	35079241	35079440	199	199
FANCC	NM_000136	Intron	chr9	95101850	95107065	5215	143
FANCC	NM_000136	Intron	chr9	95107269	95111462	4193	1174
FANCC	NM_000136	Intron	chr9	95111637	95114628	2991	672
FANCC	NM_000136	Intron	chr9	95114710	95117314	2604	182
FANCC	NM_000136	Intron	chr9	95117390	95125085	7695	195
FANCC	NM_000136	Intron	chr9	95125185	95126528	1343	171
FANCC	NM_000136	Intron	chr9	95126581	95135345	8764	966
FANCC	NM_000136	Intron	chr9	95135502	95149922	14420	688
FANCC	NM_000136	Intron	chr9	95150087	95171078	20991	165
FANCC	NM_000136	Intron	chr9	95171143	95172036	893	177
FANCC	NM_000136	Intron	chr9	95172147	95240648	68501	467
FANCC	NM_000136	Intron	chr9	95240743	95247431	6688	134
FANCC	NM_000136	Intron	chr9	95247516	95249126	1610	156
FANCC	NM_000136	Intron	chr9	95249369	95317525	68156	631
PTEN	NM_000314	Intron	chr10	87864548	87894024	29476	682
PTEN	NM_000314	Intron	chr10	87894109	87925512	31403	345
PTEN	NM_000314	Intron	chr10	87925557	87931045	5488	179
PTEN	NM_000314	Intron	chr10	87931089	87933012	1923	201
PTEN	NM_000314	Intron	chr10	87933251	87952117	18866	390
PTEN	NM_000314	Intron	chr10	87952259	87957852	5593	117
PTEN	NM_000314	Intron	chr10	87958019	87960893	2874	71
PTEN	NM_000314	Intron	chr10	87961118	87965286	4168	363
CCND1	NM_053056	Intron	chr11	69641511	69643030	1519	115
CCND1	NM_053056	Intron	chr11	69643246	69643831	585	162
CCND1	NM_053056	Intron	chr11	69643991	69647993	4002	389
CCND1	NM_053056	Intron	chr11	69648142	69651117	2975	153
ATM	NM_000051	Intron	chr11	108223186	108227594	4408	4110
ATM	NM_000052	Intron	chr11	108227696	108227775	79	79
ATM	NM_000053	Intron	chr11	108227888	108229177	1289	141
ATM	NM_000054	Intron	chr11	108229323	108235669	6346	123
ATM	NM_000055	Intron	chr11	108235834	108243952	8118	498
ATM	NM_000056	Intron	chr11	108244118	108244787	669	199
ATM	NM_000057	Intron	chr11	108245026	108246963	1937	143
ATM	NM_000058	Intron	chr11	108247127	108248932	1805	137
ATM	NM_000059	Intron	chr11	108249102	108250700	1598	123
ATM	NM_000060	Intron	chr11	108251072	108251836	764	180
ATM	NM_000061	Intron	chr11	108252031	108252816	785	130
ATM	NM_000062	Intron	chr11	108252912	108253813	901	136
ATM	NM_000063	Intron	chr11	108254039	108256214	2175	144
ATM	NM_000064	Intron	chr11	108256340	108257480	1140	144
ATM	NM_000065	Intron	chr11	108257606	108258985	1379	180
ATM	NM_000066	Intron	chr11	108259075	108267170	8095	149
ATM	NM_000067	Intron	chr11	108267342	108268409	1067	153
ATM	NM_000068	Intron	chr11	108268609	108271063	2454	209
ATM	NM_000069	Intron	chr11	108271146	108271250	104	104
ATM	NM_000070	Intron	chr11	108271406	108272531	1125	195
ATM	NM_000071	Intron	chr11	108272607	108272721	114	114
ATM	NM_000072	Intron	chr11	108272852	108279490	6638	142
ATM	NM_000073	Intron	chr11	108279608	108280994	1386	161
ATM	NM_000074	Intron	chr11	108281168	108282709	1541	145
ATM	NM_000075	Intron	chr11	108282879	108284226	1347	80
ATM	NM_000076	Intron	chr11	108284473	108287599	3126	601
ATM	NM_000077	Intron	chr11	108287715	108288976	1261	135
ATM	NM_000078	Intron	chr11	108289103	108289601	498	97
ATM	NM_000079	Intron	chr11	108289801	108292618	2817	450
ATM	NM_000080	Intron	chr11	108292793	108293312	519	111
ATM	NM_000081	Intron	chr11	108293477	108294926	1449	161
ATM	NM_000082	Intron	chr11	108295059	108297286	2227	836
ATM	NM_000083	Intron	chr11	108297382	108299713	2331	241
ATM	NM_000084	Intron	chr11	108299885	108301647	1762	171
ATM	NM_000085	Intron	chr11	108301789	108302852	1063	154
ATM	NM_000086	Intron	chr11	108303029	108304674	1645	167
ATM	NM_000087	Intron	chr11	108304852	108307896	3044	215
ATM	NM_000088	Intron	chr11	108307984	108310159	2175	276
ATM	NM_000089	Intron	chr11	108310315	108312410	2095	177
ATM	NM_000090	Intron	chr11	108312498	108315822	3324	133
ATM	NM_000091	Intron	chr11	108315911	108316010	99	99
ATM	NM_000092	Intron	chr11	108316113	108317372	1259	155
ATM	NM_000093	Intron	chr11	108317521	108319953	2432	94
ATM	NM_000094	Intron	chr11	108320058	108321300	1242	143
ATM	NM_000095	Intron	chr11	108321420	108325309	3889	164
ATM	NM_000096	Intron	chr11	108325544	108326057	513	139
ATM	NM_000097	Intron	chr11	108326225	108327644	1419	344
ATM	NM_000098	Intron	chr11	108327758	108329020	1262	103
ATM	NM_000099	Intron	chr11	108329238	108330213	975	252
ATM	NM_000100	Intron	chr11	108330421	108331443	1022	208
ATM	NM_000101	Intron	chr11	108331557	108331878	321	140
ATM	NM_000102	Intron	chr11	108332037	108332761	724	126
ATM	NM_000103	Intron	chr11	108332900	108333885	985	155
ATM	NM_000104	Intron	chr11	108333968	108334968	1000	107
ATM	NM_000105	Intron	chr11	108335109	108335844	735	164
ATM	NM_000106	Intron	chr11	108335961	108343221	7260	441
ATM	NM_000107	Intron	chr11	108343371	108345742	2371	149
ATM	NM_000108	Intron	chr11	108345908	108347278	1370	307
ATM	NM_000109	Intron	chr11	108347365	108353765	6400	171
ATM	NM_000110	Intron	chr11	108353880	108354810	930	200
ATM	NM_000111	Intron	chr11	108354874	108365081	10207	181
ATM	NM_000112	Intron	chr11	108365218	108365324	106	106
ZBTB16	NM_006006	Intron	chr11	114059882	114063210	3328	710
ZBTB16	NM_006006	Intron	chr11	114064568	114156336	91768	434
ZBTB16	NM_006006	Intron	chr11	114156434	114186951	30517	549
ZBTB16	NM_006006	Intron	chr11	114187038	114242166	55128	2700
ZBTB16	NM_006006	Intron	chr11	114242337	114247197	4860	537
ZBTB16	NM_006006	Intron	chr11	114247365	114250325	2960	160
CDKN1B	NM_004064	Intron	chr12	12718314	12718824	510	209
CDKN1B	NM_004064	Intron	chr12	12718954	12721035	2081	149
KRAS	NM_033360	Intron	chr12	25209911	25215436	5525	133
KRAS	NM_033360	Intron	chr12	25215560	25225613	10053	166
KRAS	NM_033360	Intron	chr12	25225773	25227233	1460	135
KRAS	NM_033360	Intron	chr12	25227412	25245273	17861	1654
KRAS	NM_033360	Intron	chr12	25245395	25250750	5355	90
KMT2D	NM_003482	Intron	chr12	49021872	49022042	170	170
KMT2D	NM_003482	Intron	chr12	49022151	49022279	128	128
KMT2D	NM_003482	Intron	chr12	49022353	49022589	236	173
KMT2D	NM_003482	Intron	chr12	49022875	49024577	1702	431
KMT2D	NM_003482	Intron	chr12	49024708	49024809	101	101
KMT2D	NM_003482	Intron	chr12	49024946	49026181	1235	141
KMT2D	NM_003482	Intron	chr12	49027322	49027802	480	163
KMT2D	NM_003482	Intron	chr12	49027930	49028008	78	78
KMT2D	NM_003482	Intron	chr12	49028141	49028827	686	147
KMT2D	NM_003482	Intron	chr12	49028958	49029060	102	102
KMT2D	NM_003482	Intron	chr12	49029236	49029400	164	164
KMT2D	NM_003482	Intron	chr12	49029476	49030279	803	126
KMT2D	NM_003482	Intron	chr12	49030439	49030600	161	161
KMT2D	NM_003482	Intron	chr12	49030768	49030892	124	124
KMT2D	NM_003482	Intron	chr12	49031033	49031174	141	141
KMT2D	NM_003482	Intron	chr12	49033964	49034066	102	102
KMT2D	NM_003482	Intron	chr12	49034299	49034409	110	110
KMT2D	NM_003482	Intron	chr12	49034476	49034581	105	105
KMT2D	NM_003482	Intron	chr12	49034666	49034811	145	145
KMT2D	NM_003482	Intron	chr12	49034935	49037124	2189	405
KMT2D	NM_003482	Intron	chr12	49038989	49039221	232	177
KMT2D	NM_003482	Intron	chr12	49039358	49039434	76	76
KMT2D	NM_003482	Intron	chr12	49039617	49039723	106	106
KMT2D	NM_003482	Intron	chr12	49041535	49041654	119	119
KMT2D	NM_003482	Intron	chr12	49041705	49041916	211	211
KMT2D	NM_003482	Intron	chr12	49041990	49042088	98	98
KMT2D	NM_003482	Intron	chr12	49042330	49042560	230	112
KMT2D	NM_003482	Intron	chr12	49042645	49042740	95	95
KMT2D	NM_003482	Intron	chr12	49042878	49043075	197	197
KMT2D	NM_003482	Intron	chr12	49043186	49043362	176	176
KMT2D	NM_003482	Intron	chr12	49043428	49043634	206	206
KMT2D	NM_003482	Intron	chr12	49043782	49043867	85	85
KMT2D	NM_003482	Intron	chr12	49043998	49044199	201	65
KMT2D	NM_003482	Intron	chr12	49044304	49044402	98	98
KMT2D	NM_003482	Intron	chr12	49044522	49044743	221	221
KMT2D	NM_003482	Intron	chr12	49044965	49045919	954	226
KMT2D	NM_003482	Intron	chr12	49045967	49046064	97	97
KMT2D	NM_003482	Intron	chr12	49046174	49046259	85	85
KMT2D	NM_003482	Intron	chr12	49046424	49046608	184	184
KMT2D	NM_003482	Intron	chr12	49046790	49047964	1174	147
KMT2D	NM_003482	Intron	chr12	49048069	49048658	589	185
KMT2D	NM_003482	Intron	chr12	49048769	49049104	335	165
KMT2D	NM_003482	Intron	chr12	49049218	49049681	463	148
KMT2D	NM_003482	Intron	chr12	49050790	49050885	95	95
KMT2D	NM_003482	Intron	chr12	49052424	49052563	139	139
KMT2D	NM_003482	Intron	chr12	49052709	49052914	205	104
KMT2D	NM_003482	Intron	chr12	49053072	49053206	134	134
KMT2D	NM_003482	Intron	chr12	49053321	49053475	154	154
KMT2D	NM_003482	Intron	chr12	49053641	49053977	336	158
KMT2D	NM_003482	Intron	chr12	49054140	49054306	166	166
KMT2D	NM_003482	Intron	chr12	49054416	49054527	111	111
KMT2D	NM_003482	Intron	chr12	49054751	49054899	148	148
KMT2D	NM_003482	Intron	chr12	49055026	49055275	249	208
CDK4	NM_000075	Intron	chr12	57748617	57749181	564	86
CDK4	NM_000076	Intron	chr12	57749317	57749453	136	136
CDK4	NM_000077	Intron	chr12	57749504	57750655	1151	292
[truncated: 413 more rows]
