# Supplementary material for: Frequent mutation of the FOXA1 untranslated region in prostate cancer
Source: Commun Biol. 2018 Aug 24;1:122. doi: 10.1038/s42003-018-0128-1 (PMC6123809; doi:10.1038/s42003-018-0128-1)
Supplement: Supplementary file 7 — Supplementary Dataset 5 [file 42003_2018_128_MOESM7_ESM.xlsx]

## Sheet: Supplementary Data 5
Supplementary Data 5: Somatic FOXA1 3’-UTR mutations identified in tumor tissue.
Patient	Chromosome	Position	Ref allele	Alt allele	Region	Sample	Allele%
PC-235	chr14	37589842	CTACACATTCATTATAACAACAG	C	FOXA1 3'-UTR	1st cfDNA	0.147
						Diagnostic prostate biopsy	0.382
						WBC	0
	chr14	37590216	AAAT	A	FOXA1 3'-UTR	1st cfDNA	0.057
						Diagnostic prostate biopsy	0.509
						WBC	0
PC-225	chr14	37589856	TAAC	T	FOXA1 3'-UTR	cfDNA	0.435
						Diagnostic prostate biopsy, right anterior	0.308
						Diagnostic prostate biopsy, left posterior	0.476
						Diagnostic prostate biopsy, left seminal vesicle	0.111
						WBC	0
Metastatic prostate cancer patients from Gundem et al. (n = 10 patients)
A10	chr14	37568586	GT	G	Intergenic, 21 kb downstream of FOXA1	Right iliac lymph node metastasis	0.4366
						Perigastric lymph node metastasis	0.4028
						Periportal lymph node metastasis	0.3846
						Cancer tissue in prostate	0.4255
						Whole blood	0
	chr14	37584797	C	T	Intergenic, 4.8 kb downstream of FOXA1	Right iliac lymph node metastasis	0.1695
						Perigastric lymph node metastasis	0
						Periportal lymph node metastasis	0
						Cancer tissue in prostate	0
						Whole blood	0
	chr14	37590020	GCAAAT	GACTG	FOXA1 3'-UTR	Right iliac lymph node metastasis	0.4227
						Perigastric lymph node metastasis	0.3824
						Periportal lymph node metastasis	0.4727
						Cancer tissue in prostate	0.3309
						Whole blood	0
A21	chr14	37589203	C	T	Intergenic, 0.3 kb downstream of FOXA1	Liver metastasis	0.4762
						Left adrenal metastasis	0.5833
						Liver metastasis	0.4091
						Right rib nodular metastasis	0.8235
						Liver metastasis	0.439
						Liver metastasis	0.625
						Left clavicle lymph node metastasis	0.6471
						Left iliac crest metastasis	0.6809
						Whole blood	0
	chr14	37589973	CAG	C	FOXA1 3'-UTR	Liver metastasis	0.3947
						Left adrenal metastasis	0.5333
						Liver metastasis	0.4138
						Right rib nodular metastasis	0.55
						Liver metastasis	0.4118
						Liver metastasis	0.2
						Left clavicle lymph node metastasis	0.4516
						Left iliac crest metastasis	0.5833
						Whole blood	0
A24	chr14	37567517	AATG	A	Intergenic, 22 kb downstream of FOXA1	Right axillary lymph node metastasis	0.3804
						Right diagphragmatic metastasis	0.4576
						Right rib metastasis	0.3846
						Xiphoid metastasis	0.3608
						Whole blood	0
	chr14	37586960	TAAAC	T	Intergenic, 2.6 kb downstream of FOXA1	Right axillary lymph node metastasis	0.274
						Right diagphragmatic metastasis	0.3699
						Right rib metastasis	0.3553
						Xiphoid metastasis	0.4133
						Whole blood	0
Matched diagnostic tissue biopsy and radical prostatectomy specimens from localized prostate cancer (n = 33 patients)
6803	chr14	37589994	A	ATT	FOXA1 3'-UTR	Diagnostic prostate biopsy	0.201
						Radical prostatectomy	0.194
						Whole blood	0
5695	chr14	37590003	AT	A	FOXA1 3'-UTR	Diagnostic prostate biopsy	0.156
						Radical prostatectomy	0.113
						Whole blood	0
5695	chr14	37590006	T	A	FOXA1 3'-UTR	Diagnostic prostate biopsy	0.159
						Radical prostatectomy	0.111
						Whole blood	0
