# Supplementary material for: Frequent mutation of the FOXA1 untranslated region in prostate cancer
Source: Commun Biol. 2018 Aug 24;1:122. doi: 10.1038/s42003-018-0128-1 (PMC6123809; doi:10.1038/s42003-018-0128-1)
Supplement: Supplementary file 8 — Supplementary Dataset 6 [file 42003_2018_128_MOESM8_ESM.xlsx]

## Sheet: Supplementary Data 6
Supplementary Data 6: Adjacent DNA sequence neighborhood of FOXA1 3’-UTR mutations. Rightmost column indicates which indels were considered to represent microsatellite instability.
Patient	Chrom	Position	Type	Ref allele	Mutant allele	Microsatellite instability
PC-235	chr14	37589842	Deletion	CTTTCACTCCTTTTTACTAG|CTACACATTCATTATAACAACAG|ACAAAACAATTTTATTTTCA	CTTTCACTCCTTTTTACTAG|C|ACAAAACAATTTTATTTTCA	No
PC-225	chr14	37589856	Deletion	TACTAGCTACACATTCATTA|TAAC|AACAGACAAAACAATTTTAT	TACTAGCTACACATTCATTA|T|AACAGACAAAACAATTTTAT	Yes
PC-074	chr14	37589856	Deletion	TACTAGCTACACATTCATTA|TAAC|AACAGACAAAACAATTTTAT	TACTAGCTACACATTCATTA|T|AACAGACAAAACAATTTTAT	Yes
PC-111	chr14	37589862	Deletion	CTACACATTCATTATAACAA|CAGACAAAACAATT|TTATTTTCATTTTTGTCATT	CTACACATTCATTATAACAA|C|TTATTTTCATTTTTGTCATT	No
PC-094	chr14	37589959	Deletion	TTCACTTCGGATTTAGTTAA|GTGAAAAAAAATAACAGAAA|TGCTCTTTTGTTAACATTTG	TTCACTTCGGATTTAGTTAA|G|TGCTCTTTTGTTAACATTTG	No
PC-357	chr14	37590000	Deletion	GCTCTTTTGTTAACATTTGA|TTTATTTA|AAGTCCTTAACTGCAAATGA	GCTCTTTTGTTAACATTTGA|T|AAGTCCTTAACTGCAAATGA	No
PC-177	chr14	37590057	Base substitution	TTTTCCACGGCTTAAAATCT|G|GTATTATTTTTGTTATTTAA	TTTTCCACGGCTTAAAATCT|A|GTATTATTTTTGTTATTTAA
PC-117	chr14	37590057	Deletion	TTTTCCACGGCTTAAAATCT|GGTATTATTTTTGT|TATTTAAATCAAAATATTTT	TTTTCCACGGCTTAAAATCT|G|TATTTAAATCAAAATATTTT	No
PC-372	chr14	37590063	Base substitution	ACGGCTTAAAATCTGGTATT|A|TTTTTGTTATTTAAATCAAA	ACGGCTTAAAATCTGGTATT|C|TTTTTGTTATTTAAATCAAA
PC-169	chr14	37590080	Insertion	ATTATTTTTGTTATTTAAAT|C|AAAATATTTTTAATTACAAT	ATTATTTTTGTTATTTAAAT|CAAAATATTTTTAATTACAATCACATTG|AAAATATTTTTAATTACAAT	Yes
PC-177	chr14	37590083	Deletion	ATTTTTGTTATTTAAATCAA|AAT|ATTTTTAATTACAATCACAT	ATTTTTGTTATTTAAATCAA|A|ATTTTTAATTACAATCACAT	Yes
PC-158	chr14	37590104	Deletion	ATATTTTTAATTACAATCAC|ATTGATAAAAATTAACAATTTAATTTGTAATTTTAACCATCATTTAAAGCAA|TTTCAGCTGTAAAGAAAAAG	ATATTTTTAATTACAATCAC|A|TTTCAGCTGTAAAGAAAAAG	No
PC-239	chr14	37590109	Block substitution	TTTAATTACAATCACATTGA|TAAAAATTAACAATTTAATTTGTAATTTTAA|CCATCATTTAAAGCAATTTC	TTTAATTACAATCACATTGA|TGG|CCATCATTTAAAGCAATTTC	No
PC-334	chr14	37590109	Deletion	TTTAATTACAATCACATTGA|TAAAAATTA|ACAATTTAATTTGTAATTTT	TTTAATTACAATCACATTGA|T|ACAATTTAATTTGTAATTTT	No
PC-137	chr14	37590208	Block substitution	AATAAATTAACATTGAGAAA|GCA|AAGAGAAATAATAATGAAAC	AATAAATTAACATTGAGAAA|CTC|AAGAGAAATAATAATGAAAC	No
PC-235	chr14	37590216	Deletion	AACATTGAGAAAGCAAAGAG|AAAT|AATAATGAAACCCGTCTGGC	AACATTGAGAAAGCAAAGAG|A|AATAATGAAACCCGTCTGGC	Yes
PC-009	chr14	37590239	Insertion	TAATAATGAAACCCGTCTGG|C|TATACTAACACCATGTCCAA	TAATAATGAAACCCGTCTGG|CTATA|TATACTAACACCATGTCCAA	Yes
PC-244	chr14	37590447	Deletion	TTTAAATGGTATACACTCAT|AGAAACTAATTTT|ATGTGTTATGTGACCTCAGA	TTTAAATGGTATACACTCAT|A|ATGTGTTATGTGACCTCAGA	No
PC-015	chr14	37590453	Deletion	TGGTATACACTCATAGAAAC|TAATTTTATGTGTTATGTGACCTCAGAATGACATGACCATGGC|ACTCTGCAAAGCAAGAAGCA	TGGTATACACTCATAGAAAC|T|ACTCTGCAAAGCAAGAAGCA	No
PC-244	chr14	37590463	Deletion	TCATAGAAACTAATTTTATG|TG|TTATGTGACCTCAGAATGAC	TCATAGAAACTAATTTTATG|T|TTATGTGACCTCAGAATGAC	No
PC-043	chr14	37590469	Base substitution	AAACTAATTTTATGTGTTAT|G|TGACCTCAGAATGACATGAC	AAACTAATTTTATGTGTTAT|C|TGACCTCAGAATGACATGAC
PC-387	chr14	37590581	Insertion	TGTGGGTAGAGAGGACAAAG|G|GGTTGGGGTCCTTGTAACTT	TGTGGGTAGAGAGGACAAAG|GGGTT|GGTTGGGGTCCTTGTAACTT	Yes
PC-286	chr14	37590585	Insertion	GGTAGAGAGGACAAAGGGGT|T|GGGGTCCTTGTAACTTTCGG	GGTAGAGAGGACAAAGGGGT|TG|GGGGTCCTTGTAACTTTCGG	Yes
PC-026	chr14	37590685	Insertion	GTAAATATACGGAGGATGTC|T|ACACATCTGAGCATGTGCAT	GTAAATATACGGAGGATGTC|TACACATCTGAGCATGTGCATAATTAAGTCC|ACACATCTGAGCATGTGCAT	Yes
PC-367	chr14	37590759	Deletion	TTTAAAGACATCTGCTATCT|GCATGTAT|CAGAAATGTAAACTGAGAAG	TTTAAAGACATCTGCTATCT|G|CAGAAATGTAAACTGAGAAG	No
PC-020	chr14	37590794	Deletion	GTAAACTGAGAAGCAAATGG|CTCTGA|TGTTTATAATCTGTTTATGT	GTAAACTGAGAAGCAAATGG|C|TGTTTATAATCTGTTTATGT	No
PC-350	chr14	37590799	Insertion	CTGAGAAGCAAATGGCTCTG|A|TGTTTATAATCTGTTTATGT	CTGAGAAGCAAATGGCTCTG|AAGTCCATACACAATATACATGTATTTCATTTAAAGACATCTGCTATCTGCATGTATCAGAAATGTAAACTGAGAAGCAAATGGCTCTGA|TGTTTATAATCTGTTTATGT	No
PC-163	chr14	37590814	Deletion	CTCTGATGTTTATAATCTGT|TTA|TGTCTTGCTATATAACAGCA	CTCTGATGTTTATAATCTGT|T|TGTCTTGCTATATAACAGCA	No
PC-362	chr14	37590938	Deletion	CCACAGACCTGTAAACTCGT|AGGGGGTCAGGTAAGGAGGGGGAAAAAGCACAAACAAATATTTTACAAA|CTTGACCATCTTCCTTTTTT	CCACAGACCTGTAAACTCGT|A|CTTGACCATCTTCCTTTTTT	No
PC-311	chr14	37590958	Base substitution	AGGGGGTCAGGTAAGGAGGG|G|GAAAAAGCACAAACAAATAT	AGGGGGTCAGGTAAGGAGGG|T|GAAAAAGCACAAACAAATAT
PC-363	chr14	37590990	Deletion	AACAAATATTTTACAAACTT|GACCATCTTCCTTTTTTGTTTTTTT|AAATAACCCTCCACAAACTA	AACAAATATTTTACAAACTT|G|AAATAACCCTCCACAAACTA	No
PC-271	chr14	37591144	Base substitution	CAGGAAAAAAATTGGTTTGG|G|GTTGTCTTTGTAGTAATATA	CAGGAAAAAAATTGGTTTGG|C|GTTGTCTTTGTAGTAATATA	Yes
PC-382	chr14	37591161	Insertion	TGGGGTTGTCTTTGTAGTAA|T|ATACACAATGAATTTTGAAT	TGGGGTTGTCTTTGTAGTAA|TATACACAATGAATTTTGA|ATACACAATGAATTTTGAAT	Yes
PC-030	chr14	37591185	Deletion	CACAATGAATTTTGAATACA|ATAATAAAG|TAACAGTCTTTTGCACTGGG	CACAATGAATTTTGAATACA|A|TAACAGTCTTTTGCACTGGG	No
PC-160	chr14	37591201	Deletion	TACAATAATAAAGTAACAGT|CT|TTTGCACTGGGGGAAAGGTT	TACAATAATAAAGTAACAGT|C|TTTGCACTGGGGGAAAGGTT	Yes
PC-400	chr14	37591313	Deletion	TTTGTTTGCTGTTGATTTTT|TCTCTCTTGCTACCAGCATGGCTATGCCAGACAAACCCCCCAGTCCCGGGAGCTAGGAAGTGTTTAGGACGGGTCTGGAATACACACCTTGGTAGTACGC|CGGCTCCAGGGCTGAGGGCT	TTTGTTTGCTGTTGATTTTT|T|CGGCTCCAGGGCTGAGGGCT	No
PC-124	chr14	37591342	Base substitution	CTACCAGCATGGCTATGCCA|G|ACAAACCCCCCAGTCCCGGG	CTACCAGCATGGCTATGCCA|C|ACAAACCCCCCAGTCCCGGG
