# Supplementary material for: Frequent mutation of the FOXA1 untranslated region in prostate cancer
Source: Commun Biol. 2018 Aug 24;1:122. doi: 10.1038/s42003-018-0128-1 (PMC6123809; doi:10.1038/s42003-018-0128-1)
Supplement: Supplementary file 9 — Supplementary Dataset 7 [file 42003_2018_128_MOESM9_ESM.xlsx]

## Sheet: Supplementary Data 7
Supplementary Data 7: Clinical followup data for the 201 patients that participated in the published abiraterone-enzalutamide trial cohort. Patient 125 from the trial was excluded due to lack of sequenced cfDNA samples.
			Time to progression		Time to death
Patient	Abi-enza trial ID	Treatment arm	Days	Censored	Days	Censored
PC-001	001	Abiraterone	336	No	962	Yes
PC-002	002	Abiraterone	867	Yes	867	Yes
PC-003	003	Enzalutamide	130	No	591	No
PC-004	004	Abiraterone	168	No	251	No
PC-005	005	Enzalutamide	195	No	418	No
PC-006	006	Enzalutamide	838	Yes	838	Yes
PC-007	007	Abiraterone	241	No	732	Yes
PC-008	008	Enzalutamide	226	Yes	246	Yes
PC-009	009	Enzalutamide	221	No	562	No
PC-010	010	Enzalutamide	278	No	839	Yes
PC-011	011	Abiraterone	343	No	347	No
PC-012	012	Enzalutamide	83	Yes	554	No
PC-013	013	Abiraterone	82	No	839	Yes
PC-014	014	Enzalutamide	533	No	674	Yes
PC-015	015	Enzalutamide	170	No	500	No
PC-016	016	Enzalutamide	788	Yes	788	Yes
PC-017	017	Enzalutamide	391	Yes	776	Yes
PC-018	018	Abiraterone	57	No	143	No
PC-019	019	Enzalutamide	563	No	763	Yes
PC-020	020	Enzalutamide	152	No	751	No
PC-021	021	Enzalutamide	83	No	743	Yes
PC-022	022	Enzalutamide	782	Yes	782	Yes
PC-023	023	Enzalutamide	583	No	713	Yes
PC-024	024	Abiraterone	274	Yes	308	No
PC-025	025	Enzalutamide	203	Yes	203	Yes
PC-026	026	Abiraterone	440	No	727	No
PC-027	027	Enzalutamide	225	No	604	No
PC-028	028	Enzalutamide	452	No	607	No
PC-029	029	Abiraterone	108	No	727	Yes
PC-030	030	Abiraterone	99	No	505	No
PC-031	031	Abiraterone	224	No	335	Yes
PC-032	032	Abiraterone	191	No	306	Yes
PC-033	033	Enzalutamide	111	No	618	No
PC-034	034	Abiraterone	29	No	307	Yes
PC-035	035	Enzalutamide	190	No	333	No
PC-036	036	Abiraterone	94	No	246	Yes
PC-037	037	Abiraterone	138	No	389	Yes
PC-038	038	Enzalutamide	689	Yes	689	Yes
PC-039	039	Abiraterone	138	No	264	No
PC-040	040	Abiraterone	726	Yes	726	Yes
PC-041	041	Abiraterone	448	No	727	Yes
PC-042	042	Abiraterone	457	No	694	Yes
PC-043	043	Abiraterone	614	No	727	Yes
PC-044	044	Enzalutamide	87	No	299	Yes
PC-045	045	Enzalutamide	106	No	497	No
PC-046	046	Enzalutamide	52	No	262	No
PC-047	047	Abiraterone	700	Yes	700	Yes
PC-048	048	Enzalutamide	11	No	11	No
PC-049	049	Abiraterone	672	Yes	672	Yes
PC-050	050	Enzalutamide	35	Yes	35	No
PC-051	051	Enzalutamide	21	No	232	No
PC-052	052	Abiraterone	56	No	539	No
PC-053	053	Enzalutamide	665	Yes	665	Yes
PC-054	054	Enzalutamide	476	No	650	Yes
PC-055	055	Enzalutamide	68	No	283	No
PC-056	056	Abiraterone	28	No	513	Yes
PC-057	057	Enzalutamide	224	No	432	Yes
PC-058	058	Abiraterone	29	No	236	No
PC-059	059	Abiraterone	27	Yes	302	No
PC-060	060	Enzalutamide	307	Yes	402	Yes
PC-061	061	Abiraterone	280	No	482	Yes
PC-062	062	Enzalutamide	167	No	470	No
PC-063	063	Abiraterone	587	Yes	587	Yes
PC-064	064	Abiraterone	592	Yes	592	Yes
PC-065	065	Enzalutamide	311	No	614	Yes
PC-066	066	Abiraterone	114	No	507	Yes
PC-067	067	Abiraterone	145	No	515	No
PC-068	068	Enzalutamide	111	No	505	No
PC-069	069	Abiraterone	84	No	469	Yes
PC-070	070	Enzalutamide	51	No	546	No
PC-071	071	Enzalutamide	589	Yes	589	Yes
PC-072	072	Enzalutamide	144	No	219	No
PC-073	073	Abiraterone	586	Yes	586	Yes
PC-074	074	Abiraterone	166	No	465	No
PC-075	075	Abiraterone	256	No	437	No
PC-076	076	Enzalutamide	170	No	445	Yes
PC-077	077	Enzalutamide	141	No	444	No
PC-078	078	Abiraterone	394	No	589	Yes
PC-079	079	Enzalutamide	538	Yes	538	Yes
PC-080	080	Abiraterone	306	No	546	Yes
PC-081	081	Enzalutamide	195	No	278	Yes
PC-082	082	Enzalutamide	225	No	566	Yes
PC-083	083	Abiraterone	136	No	249	Yes
PC-084	084	Enzalutamide	361	No	543	Yes
PC-085	085	Enzalutamide	243	No	625	Yes
PC-086	086	Abiraterone	294	No	413	Yes
PC-087	087	Abiraterone	310	No	483	Yes
PC-088	088	Abiraterone	557	Yes	557	Yes
PC-089	089	Abiraterone	23	No	269	No
PC-090	090	Abiraterone	473	No	558	Yes
PC-091	091	Abiraterone	390	Yes	531	Yes
PC-092	092	Abiraterone	248	No	512	No
PC-093	093	Enzalutamide	346	No	466	Yes
PC-094	094	Enzalutamide	81	No	473	No
PC-095	095	Abiraterone	282	No	281	Yes
PC-096	096	Abiraterone	172	No	402	Yes
PC-097	097	Enzalutamide	249	No	425	Yes
PC-098	098	Enzalutamide	25	No	259	No
PC-099	099	Enzalutamide	103	No	303	No
PC-100	100	Abiraterone	502	Yes	502	Yes
PC-101	101	Abiraterone	435	No	468	Yes
PC-102	102	Abiraterone	98	Yes	115	No
PC-103	103	Enzalutamide	363	No	502	Yes
PC-104	104	Abiraterone	113	No	354	No
PC-105	105	Enzalutamide	481	Yes	481	Yes
PC-106	106	Enzalutamide	173	No	229	Yes
PC-107	107	Enzalutamide	480	Yes	480	Yes
PC-108	108	Enzalutamide	451	Yes	451	Yes
PC-109	109	Abiraterone	49	No	169	No
PC-110	110	Abiraterone	53	No	296	No
PC-111	111	Abiraterone	28	No	126	No
PC-112	112	Enzalutamide	108	No	417	Yes
PC-113	113	Abiraterone	23	No	194	Yes
PC-114	114	Enzalutamide	82	No	195	Yes
PC-115	115	Abiraterone	204	No	231	No
PC-116	116	Enzalutamide	434	Yes	434	Yes
PC-117	117	Abiraterone	440	Yes	440	Yes
PC-118	118	Abiraterone	226	No	446	Yes
PC-119	119	Enzalutamide	419	Yes	419	Yes
PC-120	120	Enzalutamide	0	Yes	0	Yes
PC-121	121	Enzalutamide	80	No	167	Yes
PC-122	122	Abiraterone	252	No	447	Yes
PC-123	123	Enzalutamide	420	Yes	420	Yes
PC-124	124	Abiraterone	189	No	364	Yes
PC-126	126	Abiraterone	71	Yes	97	No
PC-127	127	Abiraterone	20	No	162	Yes
PC-128	128	Enzalutamide	222	No	412	Yes
PC-129	129	Abiraterone	27	No	113	No
PC-130	130	Enzalutamide	382	Yes	382	Yes
PC-131	131	Abiraterone	162	No	433	Yes
PC-132	132	Abiraterone	51	No	366	No
PC-133	133	Abiraterone	397	Yes	397	Yes
PC-134	134	Enzalutamide	82	No	216	Yes
PC-135	135	Enzalutamide	43	No	333	Yes
PC-136	136	Abiraterone	108	No	237	No
PC-137	137	Enzalutamide	24	No	194	No
PC-138	138	Enzalutamide	363	Yes	363	Yes
PC-139	139	Enzalutamide	196	No	392	Yes
PC-140	140	Enzalutamide	386	Yes	386	Yes
PC-141	141	Enzalutamide	390	Yes	390	Yes
PC-142	142	Enzalutamide	397	Yes	397	Yes
PC-143	143	Abiraterone	349	Yes	349	Yes
PC-144	144	Enzalutamide	221	No	393	Yes
PC-145	145	Enzalutamide	378	Yes	378	Yes
PC-146	146	Abiraterone	32	No	81	No
PC-147	147	Abiraterone	166	No	384	Yes
PC-148	148	Abiraterone	223	No	371	Yes
PC-149	149	Abiraterone	71	No	364	No
PC-150	150	Enzalutamide	191	No	338	Yes
PC-151	151	Enzalutamide	83	No	286	No
PC-152	152	Abiraterone	27	No	286	Yes
PC-153	153	Enzalutamide	295	Yes	295	Yes
PC-154	154	Abiraterone	68	No	215	No
PC-155	155	Abiraterone	139	No	334	Yes
PC-156	156	Enzalutamide	56	No	102	No
PC-157	157	Enzalutamide	334	Yes	334	Yes
PC-158	158	Abiraterone	335	Yes	335	Yes
PC-159	159	Enzalutamide	279	Yes	279	Yes
PC-160	160	Enzalutamide	336	Yes	336	Yes
PC-161	161	Abiraterone	249	Yes	249	Yes
PC-162	162	Enzalutamide	54	No	54	Yes
PC-163	163	Enzalutamide	168	No	197	Yes
PC-164	164	Enzalutamide	28	No	140	Yes
PC-165	165	Enzalutamide	138	No	307	Yes
PC-166	166	Enzalutamide	86	No	86	No
PC-167	167	Enzalutamide	252	Yes	252	Yes
PC-168	168	Enzalutamide	43	Yes	141	No
PC-169	169	Abiraterone	55	No	135	Yes
PC-170	170	Abiraterone	120	No	230	Yes
PC-171	171	Abiraterone	145	Yes	277	Yes
PC-172	172	Enzalutamide	259	Yes	259	Yes
PC-173	173	Abiraterone	232	Yes	232	Yes
PC-174	174	Abiraterone	251	Yes	251	Yes
PC-175	175	Abiraterone	55	No	251	Yes
PC-176	176	Enzalutamide	54	No	138	Yes
PC-177	177	Enzalutamide	27	No	37	No
PC-178	178	Enzalutamide	226	Yes	226	Yes
PC-179	179	Abiraterone	27	No	188	Yes
PC-180	180	Enzalutamide	56	No	125	Yes
PC-181	181	Abiraterone	223	Yes	223	Yes
PC-182	182	Enzalutamide	223	Yes	223	Yes
PC-183	183	Enzalutamide	83	No	140	Yes
PC-184	184	Abiraterone	167	Yes	167	Yes
PC-185	185	Enzalutamide	198	Yes	198	Yes
PC-186	186	Abiraterone	197	Yes	197	Yes
PC-187	187	Abiraterone	98	Yes	189	Yes
PC-188	188	Abiraterone	198	Yes	198	Yes
PC-189	189	Abiraterone	194	Yes	194	Yes
PC-190	190	Enzalutamide	170	Yes	170	Yes
PC-191	191	Abiraterone	83	No	142	Yes
PC-192	192	Abiraterone	167	Yes	167	Yes
PC-193	193	Abiraterone	41	No	100	No
PC-194	194	Abiraterone	21	No	110	No
PC-195	195	Enzalutamide	172	Yes	172	Yes
PC-196	196	Enzalutamide	139	Yes	139	Yes
PC-197	197	Abiraterone	137	Yes	137	Yes
PC-198	198	Abiraterone	28	No	83	Yes
PC-199	199	Abiraterone	0	Yes	0	Yes
PC-200	200	Abiraterone	143	Yes	143	Yes
PC-201	201	Enzalutamide	111	Yes	111	Yes
PC-202	202	Abiraterone	77	Yes	77	Yes
